# Supplementary material for: Identifying the distinct roles of dual dopants in stabilizing the platinum-nickel nanowire catalyst for durable fuel cell
Source: Nat Commun. 2024 Jan 13;15:508. doi: 10.1038/s41467-024-44788-0 (PMC10787824; doi:10.1038/s41467-024-44788-0)
Supplement: Supplementary file 3 — Source Data [file 41467_2024_44788_MOESM3_ESM.xlsx]

## Sheet: Fig. 1a
Distance	Intensity
nm	a.u.
0	0.00653	0.13389
0.10626	0.0087	0.20674
0.21251	0.01107	0.30281
0.31877	0.01343	0.40377
0.42503	0.0155	0.48452
0.53128	0.01702	0.52172
0.63754	0.0181	0.50372
0.74379	0.01918	0.43611
0.85005	0.02147	0.33857
0.95631	0.02673	0.23579
1.06256	0.03728	0.14744
1.16882	0.05596	0.08313
1.27508	0.08602	0.0432
1.38133	0.13035	0.0229
1.48759	0.18962	0.01675
1.59385	0.25978	0.02097
1.7001	0.33173	0.03353
1.80636	0.39315	0.05299
1.91261	0.43592	0.07671
2.01887	0.46912	0.10061
2.12513	0.53127	0.12044
2.23138	0.69862	0.13355
2.33764	1.08666	0.14436
2.44389	1.84172	0.16649
2.55015	3.10476	0.22427
2.65641	4.96738	0.35184
2.76266	7.43147	0.58551
2.86892	10.4071	0.95295
2.97518	13.7591	1.45557
3.08143	17.3684	2.05454
3.18769	21.1575	2.67302
3.29395	25.0547	3.22199
3.4002	28.9217	3.63949
3.50646	32.5062	3.91664
3.61272	35.4684	4.08477
3.71897	37.4757	4.17651
3.82523	38.3187	4.19017
3.93148	37.9819	4.09556
4.03774	36.6215	3.87688
4.144	34.4603	3.57341
4.25025	31.6665	3.2778
4.35651	28.3086	3.08705
4.46277	24.4217	3.04034
4.56902	20.1258	3.08841
4.67528	15.6903	3.11597
4.78153	11.4894	3.00392
4.88779	7.87707	2.69331
4.99405	5.06747	2.21071
5.1003	3.09427	1.64843
5.20656	1.85644	1.11438
5.31282	1.19475	0.68615
5.41907	0.97243	0.39443
5.52533	1.12942	0.23121
5.63158	1.70647	0.17284
5.73784	2.83865	0.19757
5.8441	4.73921	0.28903
5.95035	7.65247	0.43493
6.05661	11.7994	0.62133
6.16287	17.2942	0.83527
6.26912	24.0755	1.07604
6.37538	31.8438	1.36443
6.48163	40.0635	1.74411
6.58789	48.0581	2.26077
6.69415	55.1878	2.92678
6.8004	61.04	3.69631
6.90666	65.5072	4.46903
7.01292	68.7091	5.13402
7.11917	70.7783	5.62397
7.22543	71.6929	5.9571
7.33169	71.2984	6.24026
7.43794	69.5311	6.63121
7.5442	66.6427	7.2772
7.65045	63.2413	8.24817
7.75671	60.0772	9.48941
7.86297	57.7186	10.8142
7.96922	56.3029	11.9462
8.07548	55.482	12.597
8.18174	54.5717	12.5507
8.28799	52.8254	11.7305
8.39425	49.7179	10.2259
8.50051	45.1172	8.276
8.60676	39.3012	6.19983
8.71302	32.8129	4.30733
8.81927	26.2575	2.81856
8.92553	20.1275	1.82837
9.03179	14.7461	1.31826
9.13804	10.2819	1.19406
9.2443	6.7904	1.32252
9.35055	4.23999	1.55896
9.45681	2.52344	1.77019
9.56307	1.48194	1.86245
9.66932	0.92994	1.80199
9.77558	0.69995	1.61996
9.88184	0.67303	1.38646
9.98809	0.79208	1.17462
10.0944	1.05683	1.03402
10.2006	1.5159	0.98351
10.3069	2.23445	1.02162
10.4131	3.28556	1.13572
10.5194	4.73801	1.3048
10.6256	6.67059	1.4986
10.7319	9.17902	1.6845
10.8381	12.3609	1.84578
10.9444	16.2779	2.00038
11.0507	20.8961	2.20761
11.1569	26.0398	2.54743
11.2632	31.3917	3.09128
11.3694	36.5522	3.87218
11.4757	41.1558	4.87455
11.5819	45.0024	6.03447
11.6882	48.122	7.2498
11.7944	50.7205	8.38882
11.9007	53.0033	9.31039
12.007	54.9873	9.89748
12.1132	56.4368	10.0995
12.2195	57.0024	9.9517
12.3257	56.4739	9.55595
12.432	54.9736	9.03276
12.5382	52.933	8.47746
12.6445	50.8521	7.94625
12.7508	49.002	7.46848
12.857	47.2777	7.0591
12.9633	45.2944	6.71449
13.0695	42.6218	6.40118
13.1758	39.0149	6.05472
13.282	34.5069	5.60607
13.3883	29.3788	5.01959
13.4946	24.0556	4.31938
13.6008	18.9836	3.58725
13.7071	14.5254	2.937
13.8133	10.8829	2.47838
13.9196	8.07222	2.28148
14.0258	5.96648	2.35446
14.1321	4.38072	2.63572
14.2384	3.1537	3.01064
14.3446	2.19015	3.34585
14.4509	1.44663	3.5335
14.5571	0.90198	3.52136
14.6634	0.53052	3.31994
14.7696	0.2981	2.98586
14.8759	0.1644	2.59819
14.9821	0.09667	2.23253
15.0884	0.07222	1.93856
15.1946	0.0766	1.7265
15.3009	0.1012	1.56843
15.4072	0.13781	1.41749
15.5134	0.17724	1.23611
15.6197	0.20774	1.01524
15.7259	0.22005	0.77418
15.8322	0.21035	0.54541
15.9384	0.18199	0.35528
16.0447	0	0
16.151	0	0
16.2572	0	0
16.3635	0	0
16.4697	0	0
16.576	0	0
16.6822	0	0
16.7885	0	0
16.8947	0	0
17.001	0	0
17.1073	0	0
17.2135	0	0
17.3198	0	0
17.426	0	0
--	--	--
--	--	--
--	--	--
--	--	--
--	--	--
--	--	--
--	--	--
--	--	--
--	--	--
--	--	--
--	--	--

## Sheet: Fig. 1b
Distance	Intensity
nm	a.u.
0	0.01621	1.44872	8.22337
0.07513	0.01929	1.85501	5.84464
0.15027	0.02083	2.20439	3.82931
0.2254	0.02077	2.43401	2.30115
0.30054	0.02004	2.50242	1.26449
0.37567	0.02036	2.40277	0.63637
0.45081	0.02393	2.16372	0.29848
0.52594	0.03281	1.83965	0.14075
0.60108	0.04845	1.49631	0.08295
0.67621	0.07122	1.1965	0.07619
0.75135	0.10037	0.98721	0.09416
0.82648	0.13395	0.88898	0.12286
0.90161	0.16917	0.8898	0.15349
0.97675	0.20271	0.94874	0.17972
1.05188	0.23131	1.01134	0.19685
1.12702	0.25245	1.03029	0.20352
1.20215	0.26508	0.98645	0.20102
1.27729	0.27083	0.89625	0.19218
1.35242	0.27205	0.80319	0.17988
1.42756	0.27463	0.76095	0.16625
1.50269	0.28805	0.81391	0.15249
1.57783	0.33019	0.98216	0.13896
1.65296	0.43158	1.25338	0.12606
1.72809	0.63562	1.58012	0.11333
1.80323	0.98729	1.88654	0.10289
1.87836	1.5096	2.08783	0.10115
1.9535	2.17282	2.11977	0.12214
2.02863	2.88036	1.96586	0.18962
2.10377	3.49116	1.66561	0.33458
2.1789	3.87663	1.29705	0.58671
2.25404	3.99462	0.94392	0.95634
2.32917	3.93528	0.66667	1.41693
2.40431	3.90835	0.48994	1.90144
2.47944	4.18185	0.40793	2.32238
2.55458	4.99845	0.39827	2.61709
2.62971	6.50985	0.43559	2.78875
2.70484	8.75366	0.50287	2.91457
2.77998	11.6626	0.59711	3.10599
2.85511	15.0912	0.73077	3.44171
2.93025	18.8518	0.92632	3.91312
3.00538	22.7378	1.2093	4.4187
3.08052	26.5357	1.59475	4.80918
3.15565	30.0279	2.07826	4.96014
3.23079	32.9871	2.62956	4.83028
3.30592	35.189	3.20014	4.47731
3.38105	36.4836	3.73871	4.02673
3.45619	36.8791	4.20859	3.61347
3.53132	36.6089	4.59764	3.32823
3.60646	36.1106	4.91104	3.19275
3.68159	35.8964	5.15898	3.16917
3.75673	36.3665	5.34971	3.19537
3.83186	37.6546	5.49369	3.22584
3.907	39.5599	5.60582	3.25237
3.98213	41.6056	5.69542	3.30572
4.05727	43.2056	5.75143	3.43327
4.1324	43.8705	5.73997	3.67952
4.20754	43.3722	5.62431	4.07097
4.28267	41.7901	5.39797	4.61411
4.3578	39.413	5.1049	5.29511
4.43294	36.5706	4.82687	6.06926
4.50807	33.4865	4.64524	6.84986
4.58321	30.2332	4.59531	7.50763
4.65834	26.7974	4.64784	7.89415
4.73348	23.188	4.72428	7.88357
4.80861	19.5064	4.74291	7.4175
4.88375	15.9457	4.66126	6.53211
4.95888	12.7164	4.49521	5.35639
5.03401	9.96089	4.299	4.07552
5.10915	7.71228	4.12423	2.87472
5.18429	5.91084	3.48594	1.88628
5.25942	4.45484	3.05977	1.16399
5.33455	3.26294	2.70796	0.69136
5.40969	2.29288	2.50571	0.41118
5.48482	1.53033	2.26148	0.25824
5.55996	0.96798	2.02235	0.1788
5.63509	0.5871	1.87216	0.13922
5.71023	0.35215	1.71337	0.12218
5.78536	0.2217	1.22647	0.12562
5.8605	0.15701	1.01387	0.15691
5.93563	0.1279	0.86026	0.23112
6.01077	0.11524	0.74814	0.36201
6.0859	0.10947	0.63521	0.55393
6.16103	0.10743	0.55905	0.79158
6.23617	0.11089	1.00826	1.0348
6.3113	0.12332	1.12114	1.23148
6.38644	0.14963	1.11523	1.33929
6.46157	0.1931	1.19724	1.35349
6.53671	0.25516	1.49864	1.32072
6.61184	0.33571	1.05871	1.33071
6.68698	0.4371	0.84653	1.48516
6.76211	0.57318	0.79623	1.85443
6.83724	0.77793	0.84505	2.43541
6.91238	1.11047	0.95756	3.1349
6.98751	1.64637	1.1411	3.78961
7.06265	2.4479	1.44346	4.22706
7.13778	3.53421	1.93274	4.34188
7.21292	4.87329	2.66234	4.14698
7.28805	6.40553	3.63343	3.77048
7.36319	8.11904	4.76837	3.3948
7.43832	10.1268	5.91806	3.17702
7.51346	12.7003	6.90276	3.19278
7.58859	16.203	7.58409	3.43085
7.66373	20.9417	7.92706	3.825
7.73886	26.9831	8.01816	4.28959
7.81399	34.0626	8.01662	4.73423
7.88913	41.6622	8.07322	5.06419
7.96426	49.2107	8.25682	5.19114
8.0394	56.2981	8.53704	5.07057
8.11453	62.7339	8.83251	4.74258
8.18967	68.4241	9.08469	4.33173
8.2648	73.1749	9.31413	4.00007
8.33994	76.6218	9.60744	3.86648
8.41507	78.3569	10.0438	3.95354
8.4902	78.2165	10.6124	4.18832
8.56534	76.4926	11.1855	4.45294
8.64047	73.9117	11.58	4.64728
8.71561	71.3647	11.6582	4.72658
8.79074	69.536	11.3971	4.698
8.86588	68.6601	10.8719	4.59444
8.94101	68.5295	10.1913	4.44942
9.01615	68.6985	9.45108	4.29211
9.09128	68.7633	8.74139	4.16533
9.16642	68.5478	8.17731	4.13729
9.24155	68.1111	7.89287	4.29094
9.31668	67.6208	7.98251	4.68318
9.39182	67.172	8.43351	5.29787
9.46695	66.6681	9.09651	6.02678
9.54209	65.8316	9.72891	6.69624
9.61722	64.3454	10.0806	7.12816
9.69236	62.027	9.983	7.20004
9.76749	58.9407	9.39502	6.87725
9.84263	55.3815	8.40454	6.21236
9.91776	51.7227	7.18436	5.32025
9.9929	48.2345	5.92731	4.34902
10.068	44.9604	4.78785	3.44953
10.1432	41.721	3.8446	2.74626
10.2183	38.2327	3.10294	2.31579
10.2934	34.2839	2.52056	2.17127
10.3686	29.8502	2.04354	2.26093
10.4437	25.1244	1.63174	2.48122
10.5188	20.4466	1.27354	2.70554
10.594	16.1849	0.97954	2.82192
10.6691	12.6261	0.77802	2.76495
10.7442	9.90165	0.70678	2.52953
10.8194	7.97784	0.81059	2.16101
10.8945	6.70466	1.13608	1.73086
10.9696	5.88546	1.71588	1.30733
11.0448	5.34956	1.54254	0.93944
11.1199	4.98565	1.54148	0.65157
11.1951	4.7371	1.56535	0.44664
11.2702	4.57426	1.42442	0.314
11.3453	4.46326	0.9456	0.23617
11.4205	4.34506	1.03303	0.19526
11.4956	4.14322	1.19761	0.1774
11.5707	3.79178	1.24354	0.17578
11.6459	3.26927	1.22636	0.19047
11.721	2.61949	1.40612	0.22554
11.7961	1.93456	1.51306	0.28543
11.8713	1.31502	1.2263	0.36909
11.9464	0.82875	1.16212	0.46793
12.0215	0.496	1.37613	0.56739
12.0967	0.29796	1.18468	0.65268
12.1718	0.1989	1.10126	0.71595
12.2469	0.16453	1.17614	0.75904
12.3221	0.171	1.11413	0.78843
12.3972	0.20326	1.0611	0.80818
12.4723	0.25237	1.27681	0.81558
12.5475	0.3119	1.40334	0.80645
12.6226	0.37816	2.15162	0.78678
12.6977	0.44899	2.49637	0.78001
12.7729	0.52745	2.88004	0.82159
12.848	0.62132	3.22478	0.93941
12.9231	0.74061	3.4583	1.13375
12.9983	0.89181	3.55087	1.36822
13.0734	1.07039	3.54631	1.58342
13.1486	1.25907	3.55843	1.72764
13.2237	1.43365	3.72205	1.78572
13.2988	1.57875	4.11401	1.78846
13.374	1.70059	4.69197	1.79345
13.4491	1.83498	5.29682	1.85044
13.5242	2.04298	5.72366	1.97601
13.5994	2.40213	5.83122	2.15453
13.6745	3.00204	5.62978	2.3588
13.7496	3.95345	5.29205	2.57127
13.8248	5.3795	5.08193	2.78329
13.8999	7.40672	5.23414	2.97521
13.975	10.1198	5.84445	3.10498
14.0502	13.5174	6.82251	3.12233
14.1253	17.4995	7.92088	3.0063
14.2004	21.904	8.83078	2.79578
14.2756	26.5863	9.29673	2.58333
14.3507	31.475	9.20344	2.47319
14.4258	36.551	8.60982	2.52861
14.501	41.7517	7.72129	2.73883
14.5761	46.8819	6.81696	3.02318
14.6512	51.6115	6.14912	3.26633
14.7264	55.5692	5.85726	3.36817
14.8015	58.4526	5.92354	3.28352
14.8766	60.0653	6.19244	3.03581
14.9518	60.2869	6.4521	2.69713
15.0269	59.0746	6.53533	2.34647
15.1021	56.5522	6.39537	2.03667
15.1772	53.1337	6.11618	1.78231
15.2523	49.5354	5.86382	1.57727
15.3275	46.5802	5.80403	1.4209
15.4026	44.8952	6.03981	1.33379
15.4777	44.6686	6.58785	1.35196
15.5528	45.6413	7.39262	1.50359
15.628	47.2999	8.36032	1.78095
15.7031	49.1371	9.38085	2.12791
15.7783	50.7938	10.3323	2.4519
15.8534	52.068	11.0775	2.65861
15.9285	52.8311	11.4733	2.69439
16.0037	52.9787	11.4063	2.57016
16.0788	52.4668	10.8445	2.35357
16.1539	51.364	9.87066	2.13505
16.2291	49.8381	8.66498	1.98629
16.3042	48.0334	7.44114	1.93246
16.3793	45.9209	6.36816	1.95071
16.4545	43.2599	5.52398	1.98927
16.5296	39.742	4.90338	1.99594
16.6047	35.2277	4.46213	1.93949
16.6799	29.9074	4.16896	1.81623
16.755	24.2703	4.02783	1.64236
16.8301	18.9183	4.0567	1.44032
16.9053	14.3674	4.24443	1.23096
16.9804	10.9515	4.52071	1.0299
17.0555	8.81587	4.76852	0.85084
17.1307	7.93405	4.87603	0.7059
17.2058	8.09881	4.7972	0.60445
17.281	8.90549	4.57764	0.55068
17.3561	9.81168	4.33126	0.54171
17.4312	10.278	4.17982	0.56609
17.5064	9.95762	4.19055	0.60373
17.5815	8.81356	4.34341	0.62898
17.6566	7.09665	4.54368	0.61928
17.7318	5.19861	4.67083	0.5639
17.8069	3.47769	4.63683	0.46976
17.882	2.144	4.42707	0.3569
17.9572	1.24195	4.10062	0.25074
18.0323	0.70636	3.7564	0.17277
18.1074	0.43117	3.48531	0.13847
18.1826	0.31889	3.13175	0.16018
18.2577	0.29984	3.08534	0.2503
18.3328	0.33087	2.59623	0.41939
18.408	0.38568	2.30037	0.66635
18.4831	0.44789	1.84176	0.96657
18.5582	0.50192	1.38352	1.26639
18.6334	0.53364	0.81352	1.4958
18.7085	0.53372	1.44356	1.59605
18.7836	0.50043	2.0129	1.54919
18.8588	0.44158	1.58164	1.39156
18.9339	0.37113	1.22488	1.20019
19.009	0.30427	1.0211	1.05852
19.0842	0.2525	1.04216	1.02113
19.1593	0.2231	1.3376	1.09275
19.2344	0.22199	1.91012	1.23148
19.3096	0.25646	2.68852	1.37273
19.3847	0.3343	3.51676	1.46208
19.4598	0.45727	4.18414	1.48036
19.535	0.61323	4.49766	1.44677
19.6101	0.77245	4.36361	1.39878
19.6852	0.89496	3.83322	1.36274
19.7604	0.94682	3.0753	1.33632
19.8355	0.91788	2.30516	1.29191
19.9107	0.82842	1.70603	1.1992
19.9858	0.72031	1.39175	1.04647
20.0609	0.63866	1.41182	0.84827
20.1361	0.61457	1.77266	0.63678
20.2112	0.65854	2.44376	0.44556
20.2863	0.76333	3.3409	0.29679
20.3615	0.91223	4.3075	0.19712
20.4366	1.08926	5.12715	0.14185
20.5117	1.29066	5.58224	0.12048
20.5869	1.5354	5.53943	0.12277
20.662	1.86707	5.00748	0.14094
20.7371	2.33929	4.13607	0.16983
20.8123	2.98658	3.1471	0.2058
20.8874	3.79522	2.24385	0.24588
20.9625	4.69594	1.54711	0.28649
21.0377	0	0	0

## Sheet: Fig. 1c
Distance	Intensity
nm	a.u.
0	0.00428	0.00123	0
0.10626	0.00615	0.00146	0
0.21251	0.00795	0.00155	0
0.31877	0.00922	0.00148	0
0.42503	0.00961	0.00129	0
0.53128	0.00899	0.00107	0
0.63754	0.00755	0.00094667	0
0.74379	0.0057	0.00107	0
0.85005	0.0039	0.00163	0
0.95631	0.0025	0.00285	0
1.06256	0.00165	0.00498	0
1.16882	0.00135	0.0082	0
1.27508	0.00149	0.01247	0
1.38133	0.00191	0.01731	5.45265e-08
1.48759	0.00245	0.02185	1.95677e-07
1.59385	0.00292	0.02498	6.28372e-07
1.7001	0.00328	0.02577	1.80567e-06
1.80636	0.00366	0.02395	2.72327e-05
1.91261	0.00455	0.02003	9.17501e-05
2.01887	0.0068	0.01506	0.000283574
2.12513	0.01152	0.01021	0.000793082
2.23138	0.01976	0.00634	0.002
2.33764	0.0319	0.00378	0.00457
2.44389	0.04702	0.00249	0.00935
2.55015	0.06275	0.00217	0.01719
2.65641	0.07579	0.00247	0.02835
2.76266	0.08329	0.00303	0.04194
2.86892	0.0854	0.00354	0.05563
2.97518	0.08597	0.00382	0.06621
3.08143	0.09582	0.00378	0.07083
3.18769	0.13805	0.00363	0.06839
3.29395	0.2646	0.00418	0.06028
3.4002	0.57117	0.00658	0.05004
3.50646	1.21646	0.0135	0.04168
3.61272	2.41097	0.02989	0.03911
3.71897	4.36635	0.06414	0.04572
3.82523	7.19001	0.12928	0.06553
3.93148	10.7654	0.24196	0.10581
4.03774	14.6941	0.42024	0.17884
4.144	18.3756	0.67786	0.30066
4.25025	21.2291	1.02252	0.48693
4.35651	22.9629	1.45793	0.74498
4.46277	23.727	1.99616	1.06728
4.56902	24.0814	2.66685	1.42988
4.67528	24.7562	3.51537	1.79988
4.78153	26.3533	4.5696	2.14906
4.88779	29.1308	5.79135	2.45998
4.99405	32.9532	7.04591	2.73304
5.1003	37.4355	8.12448	2.9801
5.20656	42.122	8.82326	3.22214
5.31282	46.6142	9.03144	3.49358
5.41907	50.5614	8.77061	3.84797
5.52533	53.6163	8.16164	3.74801
5.63158	55.4725	7.35168	3.52691
5.73784	55.9866	6.45756	3.23318
5.8441	55.2477	5.55343	2.89967
5.95035	53.46	4.68603	2.6791
6.05661	50.7165	3.88688	2.44754
6.16287	46.876	3.16967	2.3212
6.26912	41.7131	2.52946	2.10839
6.37538	35.2286	1.95321	1.96158
6.48163	27.8651	1.43619	1.66132
6.58789	20.433	0.98902	1.20717
6.69415	13.7984	0.62877	0.87289
6.8004	8.55478	0.36542	0.42875
6.90666	4.872	0.19274	0.19508
7.01292	2.56252	0.09216	0.09018
7.11917	1.26877	0.04045	0.05352
7.22543	0.63199	0.01884	0.04855
7.33169	0.40233	0.01453	0.05526
7.43794	0.46283	0.02244	0.0627
7.5442	0.8221	0.04372	0.06737
7.65045	1.59026	0.08402	0.06684
7.75671	2.93728	0.15231	0.06413
7.86297	5.05682	0.26077	0.06539
7.96922	8.09214	0.42411	0.07924
8.07548	12.0637	0.6608	0.11582
8.18174	16.8141	0.98992	0.18508
8.28799	21.9966	1.42982	0.29375
8.39425	27.1734	1.99553	0.44358
8.50051	31.9977	2.69577	0.62946
8.60676	36.4107	3.53861	0.84322
8.71302	40.7277	4.52777	1.08336
8.81927	45.5054	5.65488	1.6611
8.92553	51.1898	6.88207	2.30239
9.03179	57.7672	8.13502	2.82784
9.13804	64.6251	9.31108	3.33362
9.2443	70.7545	10.3031	3.98347
9.35055	75.1934	11.0256	4.73162
9.45681	77.4429	11.4286	5.56216
9.56307	77.6148	11.501	6.30915
9.66932	76.2415	11.2661	6.92657
9.77558	73.8925	10.7705	7.12057
9.88184	70.8363	10.067	6.99365
9.98809	66.9431	9.19735	6.4555
10.0944	61.8528	8.19026	5.90765
10.2006	55.2897	7.07987	5.45186
10.3069	47.3325	5.92539	4.75138
10.4131	38.4835	4.80898	4.40441
10.5194	29.5312	3.80936	3.65106
10.6256	21.2916	2.97695	2.67266
10.7319	14.3777	2.32603	1.93995
10.8381	9.07801	1.848	1.42665
10.9444	5.37595	1.51991	1.06225
11.0507	3.03962	1.30981	0.78248
11.1569	1.7615	1.17873	0.5542
11.2632	1.26685	1.08819	0.3702
11.3694	1.38209	1.02224	0.23323
11.4757	2.04301	0.99671	0.14504
11.5819	3.28789	1.05242	0.10062
11.6882	5.19549	1.22458	0.09506
11.7944	7.84808	1.51243	0.12342
11.9007	11.2985	1.86197	0.18294
12.007	15.5725	2.1813	0.26866
12.1132	20.6788	2.38127	0.36977
12.2195	26.6069	2.4207	0.46861
12.3257	33.2982	2.33423	0.54559
12.432	40.5683	2.22341	0.58857
12.5382	48.0594	2.21632	0.60123
12.6445	55.2172	2.41205	0.60632
12.7508	61.347	2.83377	0.63959
12.857	65.7452	3.40994	0.73618
12.9633	67.8979	3.99619	0.92494
13.0695	67.6929	4.43181	1.22522
13.1758	65.5203	4.60825	1.64946
13.282	62.1676	4.51251	2.20288
13.3883	58.5104	4.22241	2.87604
13.4946	55.1705	3.85791	3.63276
13.6008	52.3376	3.51966	4.40032
13.7071	49.8237	3.24698	5.06959
13.8133	47.2514	3.0181	5.51058
13.9196	44.2386	2.78035	5.60611
14.0258	40.4956	2.48891	5.29559
14.1321	35.8848	2.13107	4.61051
14.2384	30.4631	1.72733	3.67593
14.3446	24.5194	1.31692	2.66991
14.4509	18.5315	0.93978	1.75968
14.5571	13.042	0.62532	1.04962
14.6634	8.48544	0.38612	0.56591
14.7696	5.07435	0.22025	0.27577
14.8759	2.77659	0.11567	0.12159
14.9821	1.38349	0.05583	0.04869
15.0884	0.62742	0.0248	0.01772
15.1946	0.25778	0.01012	0.00609
15.3009	0.09577	0.00379	0.0021
15.4072	0.03195	0.00139	0.000567967
15.5134	0.00928	0.000489623	0.00051885
15.6197	0.00237	0.000115466	0.000523107
15.7259	0.000121215	4.52727e-05	0.000519888
15.8322	0	0	0
--	--	--	--
--	--	--	--
--	--	--	--
--	--	--	--
--	--	--	--
--	--	--	--
--	--	--	--
--	--	--	--
--	--	--	--
--	--	--	--

## Sheet: Fig. 1d
2q	Intensity
degree	a.u.
20	1.83789	2.2223	2.75254
20.02	1.82894	2.22913	2.76535
20.04	1.80435	2.26137	2.74465
20.06	1.83118	2.24867	2.74366
20.08	1.83006	2.23499	2.74465
20.1	1.81553	2.22425	2.76239
20.12	1.83118	2.22523	2.77028
20.14	1.81441	2.21546	2.77324
20.16	1.81553	2.24379	2.79493
20.18	1.81888	2.25844	2.75451
20.2	1.7954	2.23988	2.74958
20.22	1.80994	2.23011	2.77225
20.24	1.82671	2.22523	2.76535
20.26	1.84348	2.25355	2.76141
20.28	1.82559	2.25355	2.76535
20.3	1.83789	2.24574	2.74366
20.32	1.81553	2.22816	2.77521
20.34	1.82559	2.23499	2.7693
20.36	1.8446	2.24574	2.75845
20.38	1.8446	2.22816	2.76042
20.4	1.7954	2.25062	2.76437
20.42	1.81888	2.2223	2.7693
20.44	1.83565	2.24281	2.75451
20.46	1.82559	2.25062	2.79
20.48	1.79764	2.2643	2.78113
20.5	1.8323	2.28676	2.78803
20.52	1.82894	2.2516	2.76634
20.54	1.83006	2.27016	2.7693
20.56	1.81888	2.2809	2.76634
20.58	1.81665	2.26332	2.79493
20.6	1.81776	2.28286	2.76239
20.62	1.8636	2.28676	2.75254
20.64	1.82447	2.277	2.7762
20.66	1.82112	2.28383	2.76141
20.68	1.83342	2.30923	2.80085
20.7	1.82894	2.31314	2.7969
20.72	1.84348	2.31118	2.7831
20.74	1.84348	2.319	2.75451
20.76	1.8636	2.35416	2.77423
20.78	1.83118	2.37956	2.79887
20.8	1.82894	2.40984	2.79
20.82	1.84907	2.40398	2.80183
20.84	1.87478	2.39812	2.79789
20.86	1.86248	2.40398	2.76831
20.88	1.8636	2.36002	2.77521
20.9	1.84683	2.3737	2.78704
20.92	1.86025	2.36393	2.79099
20.94	1.87255	2.41375	2.78408
20.96	1.82671	2.39812	2.78901
20.98	1.87366	2.3864	2.7831
21	1.87702	2.42645	2.80676
21.02	1.85354	2.43328	2.77028
21.04	1.84571	2.40984	2.78803
21.06	1.86137	2.3864	2.79789
21.08	1.88261	2.38933	2.77817
21.1	1.86919	2.34733	2.76634
21.12	1.84683	2.37761	2.75352
21.14	1.86137	2.35807	2.79099
21.16	1.85019	2.36589	2.7831
21.18	1.83453	2.34244	2.79296
21.2	1.86584	2.3444	2.82254
21.22	1.87031	2.319	2.80577
21.24	1.86137	2.32291	2.79
21.26	1.85689	2.33365	2.77915
21.28	1.86807	2.33463	2.80676
21.3	1.8636	2.32584	2.80085
21.32	1.85242	2.29751	2.78901
21.34	1.85578	2.3063	2.79394
21.36	1.82783	2.27797	2.78408
21.38	1.85242	2.31607	2.81169
21.4	1.85242	2.319	2.80085
21.42	1.89155	2.33072	2.8393
21.44	1.89379	2.29458	2.79887
21.46	1.89155	2.33072	2.77127
21.48	1.89043	2.31705	2.8107
21.5	1.8882	2.33658	2.81169
21.52	1.87031	2.32486	2.79887
21.54	1.83677	2.31998	2.81662
21.56	1.88261	2.30142	2.80972
21.58	1.84795	2.34244	2.80972
21.6	1.87925	2.32974	2.81563
21.62	1.89826	2.32486	2.81169
21.64	1.89714	2.31705	2.80183
21.66	1.87814	2.32681	2.80775
21.68	1.9005	2.32681	2.80676
21.7	1.90273	2.31118	2.82352
21.72	1.89155	2.29849	2.81761
21.74	1.88149	2.30825	2.81958
21.76	1.89267	2.29653	2.80775
21.78	1.90273	2.2936	2.83535
21.8	1.91056	2.29263	2.81859
21.82	1.89155	2.30532	2.78704
21.84	1.92286	2.28676	2.81366
21.86	1.88932	2.27602	2.80577
21.88	1.91615	2.29849	2.79
21.9	1.88932	2.27504	2.81465
21.92	1.89043	2.28383	2.80873
21.94	1.86696	2.29751	2.80183
21.96	1.87143	2.32584	2.79986
21.98	1.85354	2.29751	2.82155
22	1.85019	2.29849	2.81268
22.02	1.85578	2.29653	2.7693
22.04	1.8636	2.28969	2.82944
22.06	1.87031	2.3063	2.81761
22.08	1.9005	2.3317	2.82746
22.1	1.88708	2.32584	2.78704
22.12	1.88373	2.30825	2.80282
22.14	1.91503	2.30044	2.82352
22.16	1.91391	2.27602	2.82944
22.18	1.90161	2.3063	2.80972
22.2	1.89379	2.26625	2.82254
22.22	1.92621	2.29946	2.81859
22.24	1.92957	2.28188	2.81958
22.26	1.92062	2.29067	2.82944
22.28	1.90385	2.28188	2.82155
22.3	1.9128	2.277	2.81761
22.32	1.89043	2.30142	2.84521
22.34	1.91615	2.31118	2.83535
22.36	1.90609	2.33365	2.86
22.38	1.89043	2.30337	2.87183
22.4	1.90273	2.29653	2.85507
22.42	1.88484	2.29946	2.88366
22.44	1.89826	2.26918	2.88662
22.46	1.91056	2.29946	2.90437
22.48	1.91503	2.30923	2.85113
22.5	1.89043	2.28969	2.87873
22.52	1.8882	2.29849	2.83535
22.54	1.88261	2.30923	2.80873
22.56	1.92286	2.30044	2.84225
22.58	1.90609	2.319	2.82845
22.6	1.92845	2.31021	2.82451
22.62	1.94075	2.33951	2.83535
22.64	1.91615	2.3483	2.82451
22.66	1.91391	2.33072	2.82648
22.68	1.91503	2.35026	2.79296
22.7	1.89155	2.36491	2.82944
22.72	1.91056	2.37565	2.81366
22.74	1.92957	2.35514	2.85803
22.76	1.90161	2.37077	2.85014
22.78	1.93627	2.40691	2.84817
22.8	1.93068	2.38444	2.87085
22.82	1.88149	2.35221	2.8531
22.84	1.95193	2.3444	2.84324
22.86	1.92174	2.35416	2.86592
22.88	1.91839	2.35709	2.85014
22.9	1.93068	2.3864	2.81859
22.92	1.90497	2.33951	2.84028
22.94	1.97317	2.33463	2.81859
22.96	1.9564	2.32877	2.7969
22.98	1.9441	2.31021	2.82155
23	1.92957	2.31411	2.84028
23.02	1.91503	2.33658	2.87775
23.04	1.94634	2.31411	2.83141
23.06	1.92621	2.33658	2.84028
23.08	1.89602	2.34244	2.85704
23.1	1.91391	2.32877	2.87676
23.12	1.90385	2.33756	2.85408
23.14	1.94075	2.3317	2.80183
23.16	1.91615	2.33267	2.85113
23.18	1.9318	2.32681	2.82845
23.2	1.93739	2.35123	2.86197
23.22	1.89267	2.33951	2.83239
23.24	1.94745	2.38151	2.84718
23.26	1.96199	2.361	2.83634
23.28	1.93963	2.34928	2.85014
23.3	1.92509	2.36686	2.81859
23.32	1.91503	2.38151	2.82549
23.34	1.90944	2.36295	2.82352
23.36	1.92286	2.36393	2.84817
23.38	1.93851	2.38444	2.87085
23.4	1.96199	2.40007	2.85704
23.42	1.97429	2.403	2.82648
23.44	1.9754	2.36979	2.85014
23.46	1.94522	2.35514	2.84718
23.48	1.92621	2.35612	2.86887
23.5	1.97093	2.34928	2.83831
23.52	1.9441	2.37468	2.83535
23.54	1.90944	2.35807	2.84028
23.56	1.94075	2.34147	2.84127
23.58	1.94186	2.32193	2.8531
23.6	1.9318	2.33658	2.85113
23.62	1.93851	2.361	2.84817
23.64	2.00783	2.36393	2.85704
23.66	1.93516	2.3317	2.83732
23.68	1.96087	2.35221	2.83535
23.7	1.94522	2.35026	2.84225
23.72	1.90609	2.33658	2.84718
23.74	1.91727	2.33951	2.8669
23.76	1.92398	2.33365	2.86493
23.78	1.94745	2.33756	2.83239
23.8	1.96087	2.34244	2.82648
23.82	1.94298	2.32681	2.83535
23.84	1.95304	2.34537	2.86887
23.86	1.93292	2.31411	2.85014
23.88	1.98547	2.31411	2.8807
23.9	1.9754	2.34733	2.86986
23.92	1.93739	2.31802	2.87085
23.94	1.9564	2.34537	2.86099
23.96	1.95863	2.30923	2.83338
23.98	1.9318	2.29946	2.87577
24	1.9318	2.29751	2.8462
24.02	1.9441	2.32779	2.87085
24.04	1.95975	2.32779	2.86887
24.06	1.98882	2.32193	2.84718
24.08	1.93627	2.34147	2.82155
24.1	1.96981	2.32584	2.83338
24.12	1.94634	2.35807	2.85901
24.14	1.97093	2.33267	2.85704
24.16	1.94186	2.3444	2.87479
24.18	1.92845	2.35514	2.84028
24.2	1.89938	2.35319	2.81563
24.22	1.94634	2.35319	2.85507
24.24	1.97764	2.34244	2.84225
24.26	1.97652	2.34635	2.87873
24.28	1.94745	2.34928	2.87972
24.3	1.94969	2.3444	2.88169
24.32	1.9441	2.3356	2.88366
24.34	1.94634	2.34733	2.8531
24.36	1.96646	2.35709	2.84225
24.38	1.94857	2.35905	2.84225
24.4	1.94969	2.33267	2.86099
24.42	1.92845	2.33756	2.8738
24.44	1.94634	2.34244	2.84718
24.46	1.92398	2.36198	2.8393
24.48	1.95193	2.3444	2.86394
24.5	1.98435	2.34733	2.86296
24.52	2.00112	2.35319	2.87577
24.54	1.96422	2.31509	2.88958
24.56	1.97652	2.33463	2.88662
24.58	1.99329	2.36002	2.87676
24.6	1.98435	2.34049	2.86
24.62	1.95975	2.33658	2.86789
24.64	1.99665	2.37175	2.87085
24.66	1.93739	2.33853	2.85606
24.68	1.94969	2.32877	2.86887
24.7	1.96087	2.33072	2.85606
24.72	1.93068	2.33267	2.86789
24.74	1.96534	2.3483	2.87282
24.76	1.94075	2.35416	2.87085
24.78	1.97652	2.36882	2.83732
24.8	1.95975	2.36686	2.8738
24.82	1.95528	2.34537	2.87479
24.84	1.97093	2.35514	2.86099
24.86	1.98994	2.35905	2.88268
24.88	1.97429	2.37468	2.83437
24.9	2.01342	2.3317	2.83338
24.92	1.94745	2.35221	2.89648
24.94	1.96311	2.33756	2.90239
24.96	1.92621	2.34244	2.87873
24.98	1.92509	2.33756	2.88366
25	1.99888	2.31802	2.91127
25.02	1.99776	2.35709	2.89451
25.04	1.99106	2.34635	2.85901
25.06	1.97764	2.35026	2.87972
25.08	1.98547	2.37858	2.87873
25.1	1.99553	2.38933	2.86296
25.12	2.02236	2.35026	2.85014
25.14	1.98882	2.33072	2.86986
25.16	1.97429	2.36784	2.85606
25.18	1.99106	2.34147	2.83732
25.2	1.97988	2.35416	2.86986
25.22	1.97093	2.34244	2.85704
25.24	1.94857	2.33072	2.86592
25.26	1.98435	2.3483	2.87282
25.28	1.9441	2.36882	2.85211
25.3	1.98658	2.38542	2.86
25.32	1.97764	2.35319	2.86887
25.34	1.97205	2.35026	2.84817
25.36	1.98994	2.38249	2.84817
25.38	1.94522	2.34928	2.86197
25.4	2.00335	2.34928	2.87183
25.42	2.00112	2.3737	2.88859
25.44	1.97652	2.33365	2.86197
25.46	2.00671	2.32291	2.8462
25.48	1.96199	2.37956	2.86
25.5	1.94522	2.33853	2.8807
25.52	1.96199	2.35905	2.84423
25.54	1.98099	2.34928	2.8531
25.56	1.99776	2.34342	2.86394
25.58	2.01006	2.35905	2.85803
25.6	1.97876	2.36882	2.86394
25.62	1.95975	2.33463	2.87479
25.64	1.98658	2.3864	2.88563
25.66	2.00335	2.38054	2.86
25.68	1.97429	2.38347	2.88859
25.7	1.97093	2.39519	2.85408
25.72	1.92509	2.3864	2.85704
25.74	1.96646	2.39812	2.88268
25.76	1.98658	2.37858	2.8669
25.78	1.9877	2.36002	2.87282
25.8	1.97988	2.41179	2.86592
25.82	1.98658	2.36589	2.86493
25.84	1.9687	2.37175	2.89056
25.86	1.99329	2.38933	2.83239
25.88	1.96087	2.37761	2.87873
25.9	1.95528	2.35123	2.87775
25.92	1.97429	2.3737	2.84028
25.94	2.0123	2.33658	2.87873
25.96	2.01453	2.37272	2.87282
25.98	2.02571	2.36491	2.85014
26	1.98547	2.35514	2.86197
26.02	1.94522	2.37175	2.86296
26.04	2.00224	2.361	2.8738
26.06	1.97988	2.34244	2.86394
26.08	1.93404	2.34342	2.88465
26.1	1.99888	2.35905	2.85704
26.12	1.97317	2.37175	2.87676
26.14	1.97764	2.35514	2.86
26.16	1.97988	2.34537	2.86493
26.18	1.97988	2.3356	2.87479
26.2	1.98323	2.37175	2.89944
26.22	1.9687	2.39031	2.85408
26.24	1.96758	2.35514	2.87873
26.26	1.9687	2.37858	2.8738
26.28	1.96534	2.35612	2.87972
26.3	2.00224	2.3483	2.89155
26.32	2.00894	2.35026	2.86
26.34	1.96534	2.35807	2.89352
26.36	1.99888	2.32974	2.88958
26.38	1.96758	2.36491	2.86
26.4	1.94969	2.36589	2.89845
26.42	1.9687	2.37663	2.86592
26.44	1.99553	2.36198	2.88958
26.46	1.95752	2.33658	2.87282
26.48	1.95416	2.33756	2.85606
26.5	1.96646	2.37956	2.85803
26.52	1.98323	2.37663	2.89549
26.54	1.99106	2.35514	2.84324
26.56	1.96758	2.36002	2.88366
26.58	2.01118	2.34928	2.86592
26.6	2.00559	2.3317	2.87676
26.62	1.98323	2.33267	2.86197
26.64	2.0436	2.35807	2.8531
26.66	2.01342	2.34049	2.85113
26.68	1.94969	2.37175	2.83831
26.7	1.9687	2.40398	2.87577
26.72	2.02124	2.34635	2.89254
26.74	1.97317	2.35416	2.89155
26.76	1.95752	2.319	2.88859
26.78	2.02124	2.35221	2.87972
26.8	1.99217	2.38444	2.87479
26.82	2.01565	2.38835	2.87577
26.84	1.97317	2.34733	2.88268
26.86	1.96981	2.3483	2.85901
26.88	1.97317	2.37858	2.84324
26.9	1.95528	2.34049	2.86493
26.92	2	2.36589	2.85211
26.94	2.05814	2.37956	2.86986
26.96	1.9877	2.38444	2.87282
26.98	1.99329	2.35905	2.88268
27	2.00783	2.35709	2.86986
27.02	1.97876	2.35221	2.8738
27.04	2.01453	2.34733	2.88169
27.06	2.01453	2.35026	2.90732
27.08	1.9754	2.3444	2.86
27.1	1.99106	2.34928	2.87873
27.12	1.96758	2.36491	2.87183
27.14	2.00894	2.38054	2.88859
27.16	1.99441	2.36882	2.84521
27.18	1.98994	2.34049	2.88958
27.2	1.98211	2.34537	2.88662
27.22	2.00447	2.33365	2.84718
27.24	1.95528	2.35221	2.85704
27.26	1.98099	2.36784	2.87676
27.28	1.93292	2.34244	2.85507
27.3	1.98994	2.3483	2.87873
27.32	1.96646	2.35221	2.90042
27.34	1.98547	2.32974	2.86789
27.36	1.97205	2.37468	2.88169
27.38	2.01006	2.36589	2.86789
27.4	2.01453	2.35514	2.88662
27.42	1.98882	2.37956	2.86
27.44	2.00671	2.34147	2.87085
27.46	2	2.33951	2.86986
27.48	1.96646	2.38737	2.85507
27.5	1.99776	2.37565	2.87775
27.52	1.98658	2.33267	2.91718
27.54	2	2.361	2.85704
27.56	2.02124	2.35123	2.89056
27.58	1.95863	2.35319	2.85014
27.6	1.98323	2.35514	2.86394
27.62	2.00447	2.35026	2.85803
27.64	2.00447	2.35514	2.82549
27.66	1.99329	2.3317	2.84028
27.68	1.99441	2.34635	2.89549
27.7	2.00447	2.34928	2.89352
27.72	1.99665	2.35416	2.89648
27.74	1.98211	2.34733	2.87183
27.76	1.99217	2.35221	2.86493
27.78	2.01118	2.35123	2.89254
27.8	2.01006	2.33267	2.87282
27.82	1.97429	2.35807	2.86789
27.84	2.03689	2.32877	2.86099
27.86	1.98882	2.36491	2.89155
27.88	1.97764	2.34733	2.84915
27.9	1.94745	2.30825	2.87577
27.92	2.02907	2.35905	2.8807
27.94	2.03578	2.3444	2.87479
27.96	1.99553	2.32877	2.86887
27.98	1.99217	2.35416	2.84718
28	1.99553	2.33365	2.85803
28.02	1.99329	2.3483	2.86394
28.04	2.01789	2.31998	2.86394
28.06	2.00335	2.3737	2.8669
28.08	1.99665	2.33072	2.8807
28.1	1.96199	2.34635	2.85704
28.12	2.00447	2.33756	2.85014
28.14	1.97317	2.31411	2.84324
28.16	1.9754	2.32486	2.8738
28.18	1.96534	2.33658	2.88169
28.2	1.97429	2.34635	2.89451
28.22	1.92174	2.3483	2.84915
28.24	2.01118	2.35319	2.85803
28.26	2.01901	2.35514	2.84423
28.28	1.99665	2.32974	2.86493
28.3	1.99776	2.3483	2.86493
28.32	1.98547	2.34244	2.85901
28.34	1.95752	2.33072	2.87873
28.36	1.95975	2.32584	2.88366
28.38	1.98323	2.35026	2.85803
28.4	1.98547	2.34342	2.89648
28.42	2.00335	2.3444	2.90535
28.44	1.99441	2.35026	2.90634
28.46	1.99106	2.32877	2.83634
28.48	1.98658	2.35319	2.84028
28.5	1.97876	2.32388	2.85606
28.52	1.95975	2.32486	2.88268
28.54	1.99665	2.3737	2.89352
28.56	2.02795	2.35416	2.87183
28.58	1.98994	2.32193	2.88859
28.6	1.97876	2.33658	2.87676
28.62	1.96758	2.3356	2.8462
28.64	1.99553	2.34928	2.88662
28.66	1.98323	2.30825	2.82352
28.68	2.00335	2.31607	2.85211
28.7	2.00559	2.33365	2.88958
28.72	2.01789	2.34928	2.85014
28.74	2.01453	2.35319	2.86099
28.76	2	2.37858	2.85704
28.78	2.00335	2.32779	2.89451
28.8	1.98099	2.35123	2.87085
28.82	1.98882	2.36979	2.8393
28.84	2.03242	2.3444	2.8807
28.86	2.00783	2.32584	2.90141
28.88	2.0123	2.35514	2.87873
28.9	2.02348	2.36295	2.87972
28.92	2.03913	2.3444	2.83338
28.94	1.99888	2.33463	2.90141
28.96	1.98435	2.37468	2.90535
28.98	1.96199	2.34733	2.84324
29	1.98882	2.34244	2.86887
29.02	1.98658	2.32388	2.84718
29.04	1.99106	2.36295	2.87676
29.06	1.99888	2.36393	2.90042
29.08	2.00112	2.32584	2.82944
29.1	1.97652	2.30532	2.86197
29.12	2.00335	2.34342	2.89254
29.14	2.01006	2.33072	2.85211
29.16	2.01453	2.33756	2.86
29.18	1.99553	2.34244	2.90535
29.2	1.98435	2.35319	2.88366
29.22	2.03242	2.35709	2.89845
29.24	1.98658	2.34537	2.88366
29.26	1.97317	2.31021	2.88563
29.28	2.01453	2.32877	2.88366
29.3	1.98435	2.34342	2.86493
29.32	1.97429	2.3483	2.86394
29.34	2.01453	2.35514	2.85704
29.36	1.96087	2.37175	2.87577
29.38	1.99665	2.36002	2.88958
29.4	1.98658	2.35416	2.87183
29.42	2.00447	2.35905	2.82845
29.44	2.00671	2.35026	2.85507
29.46	1.99888	2.36686	2.87775
29.48	2.00335	2.35612	2.87775
29.5	1.98547	2.33756	2.84915
29.52	2.01453	2.33365	2.86592
29.54	2.00335	2.34049	2.86493
29.56	1.95752	2.38151	2.89155
29.58	2.01453	2.31607	2.90042
29.6	2.00447	2.3356	2.84028
29.62	1.98435	2.32974	2.87775
29.64	2.02348	2.36198	2.85507
29.66	1.99553	2.36393	2.89352
29.68	1.99553	2.35416	2.84423
29.7	2.01453	2.35807	2.83634
29.72	2.01118	2.35319	2.87676
29.74	2.00559	2.35905	2.82155
29.76	1.95863	2.31998	2.84225
29.78	1.9877	2.35905	2.86493
29.8	2.00447	2.37077	2.86493
29.82	1.9877	2.36979	2.89254
29.84	1.97093	2.3317	2.88761
29.86	1.96981	2.31509	2.89746
29.88	1.98994	2.33267	2.88859
29.9	1.99776	2.31509	2.86394
29.92	1.99888	2.36393	2.87577
29.94	2.00224	2.34244	2.90634
29.96	1.97093	2.34244	2.88859
29.98	1.99441	2.32095	2.89549
30	1.99888	2.33072	2.85113
30.02	2.01677	2.32584	2.86296
30.04	1.97988	2.33365	2.86493
30.06	1.99776	2.35026	2.86394
30.08	1.9441	2.35319	2.83042
30.1	1.96981	2.35905	2.82845
30.12	2.00447	2.32779	2.85901
30.14	2.0123	2.35123	2.83437
30.16	2.00112	2.35221	2.88563
30.18	1.96981	2.3444	2.86887
30.2	2.01453	2.31118	2.87873
30.22	2.01789	2.32095	2.89352
30.24	2.01006	2.35514	2.88563
30.26	2.01118	2.32681	2.89155
30.28	2.00112	2.32486	2.88169
30.3	2.00894	2.33267	2.87085
30.32	2.00112	2.3483	2.84225
30.34	1.98994	2.33658	2.87282
30.36	2.02236	2.37272	2.87577
30.38	2.04472	2.35026	2.8531
30.4	1.99106	2.34147	2.86
30.42	2.02236	2.34342	2.89746
30.44	2.0313	2.34049	2.8807
30.46	1.98435	2.32193	2.90338
30.48	1.99553	2.35807	2.87676
30.5	1.97093	2.36784	2.87577
30.52	2.01901	2.34733	2.88859
30.54	2.01901	2.31705	2.88366
30.56	1.99665	2.33658	2.88958
30.58	2.00559	2.29653	2.89845
30.6	1.97876	2.35807	2.86099
30.62	2	2.32974	2.86493
30.64	1.96646	2.34244	2.88761
30.66	1.99217	2.35612	2.85704
30.68	2.04248	2.35221	2.87676
30.7	2.01901	2.3356	2.87479
30.72	1.95975	2.32486	2.85014
30.74	1.94745	2.35123	2.86493
30.76	2.00894	2.35514	2.86789
30.78	1.99888	2.34537	2.89155
30.8	1.98099	2.34244	2.87282
30.82	2.00112	2.30435	2.88366
30.84	2.05031	2.34049	2.88169
30.86	1.97429	2.32486	2.86986
30.88	1.98882	2.35905	2.8669
30.9	1.98547	2.32388	2.86493
30.92	1.95975	2.34147	2.88169
30.94	1.95304	2.35123	2.87282
30.96	1.97652	2.32388	2.86493
30.98	2.00671	2.36002	2.85113
31	2.0123	2.32779	2.87972
31.02	2.01118	2.3444	2.83141
31.04	1.97764	2.34049	2.85507
31.06	1.99776	2.34537	2.88563
31.08	1.9687	2.34342	2.87676
31.1	2.01901	2.31314	2.89746
31.12	2.03019	2.33267	2.88563
31.14	2.01901	2.33756	2.8807
31.16	2.00559	2.32388	2.88169
31.18	1.99217	2.34049	2.87775
31.2	1.96311	2.36393	2.89451
31.22	1.99776	2.32095	2.8669
31.24	1.98658	2.33756	2.84718
31.26	2.01118	2.31118	2.85211
31.28	2.04696	2.32974	2.86789
31.3	2.05814	2.32877	2.86
31.32	2.01677	2.34244	2.87085
31.34	1.96758	2.30239	2.87282
31.36	2.0246	2.31216	2.85014
31.38	2.02124	2.30728	2.85507
31.4	2.02795	2.33951	2.84915
31.42	2.01118	2.36491	2.86986
31.44	1.96758	2.36882	2.84423
31.46	1.96422	2.34049	2.86394
31.48	2.02795	2.30044	2.87183
31.5	2.03689	2.3356	2.88465
31.52	2.02012	2.29067	2.85901
31.54	2.00783	2.33853	2.86986
31.56	1.98323	2.32584	2.85901
31.58	1.98099	2.33365	2.85408
31.6	1.98323	2.32486	2.85803
31.62	1.98658	2.361	2.85606
31.64	1.97764	2.31118	2.85113
31.66	1.98547	2.33658	2.88563
31.68	2.01677	2.32388	2.8531
31.7	1.99441	2.35221	2.87479
31.72	1.99776	2.33463	2.85211
31.74	1.99441	2.30239	2.86394
31.76	1.99329	2.33267	2.87676
31.78	2.01006	2.35416	2.86986
31.8	2.0246	2.33463	2.85507
31.82	2.01006	2.3317	2.87577
31.84	2.01342	2.31802	2.88761
31.86	1.97652	2.32486	2.89056
31.88	2.00783	2.3317	2.87085
31.9	2.01901	2.35807	2.87085
31.92	2.01006	2.38542	2.88465
31.94	1.97317	2.32584	2.85507
31.96	1.98547	2.33756	2.88859
31.98	2.00335	2.31314	2.86394
32	1.96422	2.32193	2.87676
32.02	1.98435	2.35123	2.86493
32.04	1.96422	2.32095	2.88563
32.06	1.97764	2.3317	2.86296
32.08	2	2.34537	2.91915
32.1	2.00447	2.32779	2.89845
32.12	2.00783	2.32584	2.87282
32.14	2.02683	2.31802	2.85211
32.16	2.01006	2.32974	2.88958
32.18	1.98547	2.30337	2.89352
32.2	1.99106	2.3483	2.90042
32.22	2.01677	2.34049	2.87972
32.24	2.01118	2.33658	2.91324
32.26	1.98547	2.31705	2.8738
32.28	2.04472	2.3444	2.8669
32.3	1.98435	2.33072	2.8738
32.32	1.99665	2.33267	2.88268
32.34	2.02907	2.31607	2.87972
32.36	2.01342	2.34635	2.89451
32.38	1.98994	2.33951	2.86986
32.4	1.98435	2.32877	2.86986
32.42	1.9877	2.31998	2.8738
32.44	1.98099	2.34342	2.88268
32.46	1.98099	2.32291	2.81958
32.48	2.00783	2.32388	2.84324
32.5	1.96311	2.33072	2.87282
32.52	1.9877	2.31607	2.91423
32.54	2.00335	2.34244	2.90437
32.56	1.98658	2.32193	2.85803
32.58	2.01453	2.34635	2.84915
32.6	2.00783	2.34244	2.87676
32.62	1.9877	2.34635	2.90042
32.64	1.98994	2.32779	2.9093
32.66	1.99217	2.3483	2.89549
32.68	1.97652	2.34244	2.89056
32.7	1.99888	2.34928	2.87479
32.72	1.97317	2.33365	2.86
32.74	1.98994	2.35026	2.84817
32.76	2.00224	2.33951	2.85408
32.78	2.01342	2.33365	2.86493
32.8	1.99329	2.35612	2.86887
32.82	2.02683	2.33756	2.87577
32.84	1.9754	2.31998	2.88268
32.86	1.98882	2.35416	2.89451
32.88	1.99217	2.35612	2.88958
32.9	1.95416	2.33756	2.88662
32.92	2.01118	2.34049	2.88465
32.94	1.99441	2.33072	2.88465
32.96	1.97764	2.33463	2.83338
32.98	2.00671	2.34342	2.88859
33	2.01565	2.32877	2.8807
33.02	1.98323	2.33756	2.85606
33.04	2	2.35221	2.88268
33.06	2.00112	2.361	2.87085
33.08	1.9441	2.32584	2.86197
33.1	1.98547	2.33658	2.8462
33.12	2.03019	2.32681	2.87282
33.14	1.99553	2.35221	2.89056
33.16	2.01118	2.35319	2.90239
33.18	1.98323	2.36198	2.87972
33.2	2.01677	2.35416	2.87577
33.22	2.00559	2.34342	2.86887
33.24	2.02124	2.35221	2.89451
33.26	1.99553	2.36002	2.87873
33.28	1.98323	2.36002	2.84324
33.3	2.05478	2.34147	2.84521
33.32	2.00112	2.34147	2.87676
33.34	2.04025	2.34147	2.86493
33.36	1.97988	2.35612	2.86394
33.38	1.99665	2.31509	2.89155
33.4	2.01789	2.33951	2.87775
33.42	1.97876	2.34244	2.85803
33.44	1.99776	2.33463	2.86493
33.46	1.99441	2.32584	2.8531
33.48	1.99217	2.31998	2.8807
33.5	1.97876	2.35612	2.88859
33.52	2.03689	2.34147	2.88268
33.54	1.96534	2.35123	2.86493
33.56	1.9687	2.29849	2.86296
33.58	1.99553	2.31118	2.90239
33.6	2.01342	2.33853	2.90141
33.62	2.01789	2.34049	2.9093
33.64	1.97764	2.32974	2.87183
33.66	1.97988	2.3444	2.84915
33.68	2.00112	2.34049	2.86887
33.7	1.97988	2.30923	2.89254
33.72	2.00671	2.34635	2.86789
33.74	1.95528	2.361	2.87775
33.76	1.98323	2.32974	2.86197
33.78	1.9877	2.30337	2.87775
33.8	2.00447	2.33072	2.86296
33.82	1.99553	2.3483	2.91817
33.84	2.00783	2.35123	2.86592
33.86	1.98658	2.33756	2.87676
33.88	1.9877	2.35416	2.86493
33.9	2.04472	2.35709	2.86986
33.92	1.98882	2.33365	2.84423
33.94	1.97317	2.33072	2.83338
33.96	2.00894	2.33951	2.85704
33.98	2.02236	2.35416	2.86986
34	1.98994	2.35026	2.8393
34.02	1.98994	2.31314	2.86789
34.04	1.95081	2.32681	2.87085
34.06	1.95975	2.31802	2.85014
34.08	1.98658	2.32193	2.88366
34.1	1.96646	2.34244	2.89254
34.12	1.98882	2.34147	2.87085
34.14	2.01453	2.32974	2.86394
34.16	2.00335	2.31802	2.88366
34.18	1.99665	2.30923	2.85211
34.2	2.05143	2.33463	2.85211
34.22	2.00112	2.33072	2.87183
34.24	1.98099	2.34342	2.86887
34.26	1.95752	2.31607	2.8807
34.28	2.02012	2.32095	2.8669
34.3	1.99776	2.36393	2.84915
34.32	1.99441	2.37272	2.86197
34.34	2	2.36784	2.86887
34.36	1.99665	2.36882	2.86394
34.38	1.96422	2.3483	2.90141
34.4	1.99106	2.3356	2.84324
34.42	1.99665	2.32584	2.86
34.44	2.00112	2.31411	2.87972
34.46	2.02012	2.34147	2.86296
34.48	2.00783	2.33072	2.86394
34.5	1.99106	2.31021	2.86394
34.52	1.98323	2.33365	2.8669
34.54	2.05366	2.31998	2.90634
34.56	2.01565	2.32974	2.85507
34.58	2.00447	2.35319	2.8807
34.6	2.01118	2.32486	2.89451
34.62	2.00112	2.3444	2.90141
34.64	2.01118	2.3483	2.86394
34.66	2.03801	2.32681	2.87972
34.68	2.03801	2.34342	2.8393
34.7	2.00112	2.32877	2.87676
34.72	1.96534	2.32388	2.87873
34.74	1.97429	2.33072	2.87873
34.76	1.9877	2.29751	2.88662
34.78	1.97764	2.33951	2.85803
34.8	2.02683	2.3317	2.85704
34.82	2.00783	2.34147	2.87282
34.84	2.00224	2.32681	2.86493
34.86	1.99888	2.34244	2.8669
34.88	1.97988	2.34537	2.86099
34.9	2.03466	2.33463	2.84915
34.92	2.00671	2.319	2.86
34.94	2.0436	2.35709	2.87676
34.96	2.01006	2.34635	2.88958
34.98	2.02236	2.31998	2.84915
35	1.96534	2.32974	2.85606
35.02	2.02348	2.33756	2.84915
35.04	2.01342	2.32877	2.87972
35.06	2	2.34049	2.86493
35.08	1.97764	2.36002	2.86986
35.1	2.01565	2.31802	2.86394
35.12	2.03801	2.33951	2.90141
35.14	2.00783	2.29849	2.88268
35.16	2.02795	2.32779	2.88662
35.18	2.00447	2.35026	2.89451
35.2	2.00224	2.32779	2.90732
35.22	2.01006	2.32779	2.84915
35.24	2.01453	2.32877	2.82944
35.26	1.99441	2.34635	2.84521
35.28	1.97317	2.37175	2.8531
35.3	2.02907	2.3356	2.85606
35.32	2.03354	2.34049	2.84225
35.34	2.04137	2.33951	2.85704
35.36	2.00224	2.32095	2.87775
35.38	2.04696	2.35416	2.86789
35.4	2.03466	2.36295	2.87479
35.42	2.01789	2.33853	2.86986
35.44	2.02683	2.31705	2.83042
35.46	2.02348	2.3317	2.86
35.48	2.03466	2.33853	2.87085
35.5	2.02571	2.34244	2.88268
35.52	2.01677	2.33463	2.83732
35.54	2.01789	2.34537	2.83437
35.56	2.03242	2.3444	2.87577
35.58	2.0436	2.36784	2.88465
35.6	2.02012	2.36491	2.88859
35.62	1.99665	2.35416	2.86493
35.64	2.01901	2.37175	2.87479
35.66	2.0123	2.34635	2.87479
35.68	2.02907	2.35319	2.87676
35.7	1.97093	2.34928	2.88465
35.72	1.98099	2.37272	2.87282
35.74	2.01901	2.35514	2.86296
35.76	2.00112	2.34928	2.88366
35.78	2.04248	2.36198	2.85113
35.8	2.03466	2.36882	2.86296
35.82	2.04248	2.35026	2.89944
35.84	2.00559	2.37663	2.84521
35.86	2.02571	2.35905	2.84817
35.88	2.03689	2.3483	2.85901
35.9	2.03913	2.36002	2.85704
35.92	2.0313	2.36295	2.85803
35.94	2.01006	2.36784	2.87873
35.96	2.04807	2.35514	2.85901
35.98	2.03242	2.36686	2.88169
36	2.0246	2.37663	2.8531
36.02	2.01789	2.36686	2.85901
36.04	2.0246	2.36393	2.86493
36.06	2.01565	2.361	2.90338
36.08	2.03354	2.3737	2.87085
36.1	2.05925	2.3864	2.88465
36.12	2.05702	2.34537	2.88465
36.14	2.04919	2.37761	2.90239
36.16	2.03466	2.37077	2.89056
36.18	2.04696	2.37468	2.86
36.2	2.0436	2.40007	2.86592
36.22	2.08497	2.39714	2.88662
36.24	2.07714	2.34049	2.89451
36.26	2.05143	2.36882	2.87183
36.28	2.03689	2.36686	2.87676
36.3	1.98323	2.38737	2.85803
36.32	2.05366	2.38347	2.85606
36.34	2.04025	2.36882	2.89648
36.36	2.02907	2.38054	2.8807
36.38	2.02907	2.3991	2.8531
36.4	2.00671	2.37077	2.8393
36.42	2.0246	2.37175	2.88268
36.44	2.06149	2.35026	2.8669
36.46	2.04025	2.37468	2.88563
36.48	2.02236	2.38151	2.90437
36.5	2.03354	2.38737	2.87873
36.52	2.06596	2.35905	2.90732
36.54	2.06708	2.38054	2.90732
36.56	2.07155	2.36295	2.87085
36.58	2.02571	2.37468	2.87972
36.6	2.03689	2.38249	2.88268
36.62	2.03242	2.38737	2.88268
36.64	2.07491	2.37175	2.90141
36.66	2.07491	2.38249	2.91225
36.68	2.07379	2.37077	2.88465
36.7	2.06484	2.36491	2.8807
36.72	2.0313	2.3737	2.86099
36.74	2.01006	2.39519	2.90141
36.76	2.0123	2.38151	2.88958
36.78	2.03354	2.38347	2.88958
36.8	2.0313	2.36784	2.89549
36.82	2.05814	2.38737	2.9162
36.84	2.05478	2.35026	2.89648
36.86	2.08161	2.37565	2.89056
36.88	2.05366	2.39714	2.8807
36.9	2.09615	2.38933	2.88268
36.92	2.08273	2.40203	2.85704
36.94	2.04472	2.37858	2.86986
36.96	2.02124	2.40593	2.88662
36.98	2.07602	2.39812	2.89746
37	2.01342	2.36491	2.89225
37.02	2.04584	2.37272	2.8962
37.04	2.06484	2.36979	2.89718
37.06	2.05366	2.361	2.86761
37.08	2.06149	2.38933	2.88535
37.1	2.07491	2.3991	2.89254
37.12	2.10062	2.39324	2.90437
37.14	2.12075	2.42938	2.90732
37.16	2.07267	2.39812	2.93099
37.18	2.05702	2.38542	2.88465
37.2	2.03466	2.41375	2.90239
37.22	2.05478	2.39421	2.90901
37.24	2.0682	2.39226	2.9031
37.26	2.08273	2.40691	2.88958
37.28	2.0682	2.39714	2.90338
37.3	2.06708	2.40593	2.90831
37.32	2.12075	2.40496	2.90408
37.34	2.0559	2.39324	2.91296
37.36	2.05366	2.37468	2.87549
37.38	2.07155	2.40886	2.89127
37.4	2.07155	2.42254	2.87746
37.42	2.0805	2.41766	2.87451
37.44	2.07267	2.39421	2.88535
37.46	2.09391	2.41375	2.89324
37.48	2.08944	2.40593	2.92873
37.5	2.06932	2.3991	2.86563
37.52	2.08273	2.40105	2.91296
37.54	2.06373	2.40203	2.89127
37.56	2.07379	2.4538	2.90113
37.58	2.10398	2.42254	2.9031
37.6	2.05702	2.41277	2.87648
37.62	2.06484	2.44208	2.86859
37.64	2.10174	2.42059	2.9031
37.66	2.09056	2.4538	2.88831
37.68	2.11292	2.45184	2.89127
37.7	2.06149	2.45673	2.90606
37.72	2.10733	2.42645	2.89225
37.74	2.08273	2.44891	2.92479
37.76	2.07267	2.44403	2.90803
37.78	2.07826	2.44305	2.94451
37.8	2.12298	2.45282	2.91394
37.82	2.11516	2.46747	2.88042
37.84	2.10845	2.44696	2.9031
37.86	2.06932	2.42547	2.91493
37.88	2.08944	2.43817	2.90211
37.9	2.07938	2.43621	2.90901
37.92	2.10062	2.42938	2.90211
37.94	2.10062	2.44696	2.91592
37.96	2.11851	2.47431	2.93662
37.98	2.05702	2.41375	2.90507
38	2.06261	2.45966	2.91493
38.02	2.1118	2.47822	2.92352
38.04	2.12857	2.43328	2.93535
38.06	2.0872	2.45673	2.92254
38.08	2.15317	2.46357	2.93437
38.1	2.11292	2.46063	2.91366
38.12	2.09503	2.44891	2.92944
38.14	2.14199	2.42156	2.92183
38.16	2.11627	2.43524	2.93859
38.18	2.10062	2.46454	2.91592
38.2	2.09615	2.4157	2.93761
38.22	2.11739	2.43524	2.92197
38.24	2.1554	2.44891	2.9093
38.26	2.13193	2.43621	2.90408
38.28	2.16435	2.49385	2.92831
38.3	2.1554	2.47138	2.93338
38.32	2.13081	2.4538	2.94944
38.34	2.14311	2.45087	2.91887
38.36	2.11516	2.44305	2.93563
38.38	2.12522	2.44598	2.93324
38.4	2.12075	2.46259	2.94549
38.42	2.13081	2.47822	2.95408
38.44	2.14534	2.46259	2.9662
38.46	2.14087	2.45282	2.95042
38.48	2.13752	2.49189	2.95338
38.5	2.14646	2.49971	2.9531
38.52	2.15652	2.44012	2.95211
38.54	2.13975	2.44403	2.93634
38.56	2.13863	2.4958	2.92155
38.58	2.12298	2.45184	2.95803
38.6	2.1487	2.51631	2.92254
38.62	2.0682	2.48799	2.95901
38.64	2.16211	2.4538	2.94324
38.66	2.12857	2.50166	2.93437
38.68	2.15317	2.47236	2.94127
38.7	2.15317	2.50557	2.94817
38.72	2.10621	2.49775	2.96592
38.74	2.10845	2.48603	2.95042
38.76	2.16211	2.47431	2.95831
38.78	2.12745	2.50947	2.96127
38.8	2.17441	2.45575	2.99183
38.82	2.20012	2.50459	2.94155
38.84	2.16211	2.51045	2.9593
38.86	2.18447	2.52901	2.95634
38.88	2.18894	2.50459	2.96127
38.9	2.1923	2.48017	2.98099
38.92	2.13416	2.51827	2.98493
38.94	2.17217	2.5085	2.9593
38.96	2.16099	2.4958	2.99282
38.98	2.15093	2.48603	2.95042
39	2.15988	2.49385	2.9731
39.02	2.14758	2.52217	2.98197
39.04	2.14758	2.50557	2.97014
39.06	2.18671	2.50654	2.98296
39.08	2.20571	2.51241	2.99676
39.1	2.14087	2.53487	2.98197
39.12	2.16323	2.55538	2.99873
39.14	2.15317	2.52217	3.00169
39.16	2.19342	2.55929	3.0007
39.18	2.18671	2.56222	2.97408
39.2	2.18559	2.53683	2.96423
39.22	2.19789	2.5505	2.99183
39.24	2.13416	2.53096	2.99183
39.26	2.15764	2.51241	2.97606
39.28	2.18671	2.50654	2.9869
39.3	2.17329	2.54659	2.98789
39.32	2.17888	2.50654	3.00958
39.34	2.16211	2.55441	3.00465
39.36	2.20124	2.58274	2.99085
39.38	2.22807	2.57101	2.98986
39.4	2.18112	2.58469	3.00761
39.42	2.15764	2.55245	2.99775
39.44	2.21913	2.54073	3.00366
39.46	2.21466	2.57394	2.98197
39.48	2.19789	2.55832	3.03183
39.5	2.18447	2.5632	3.02437
39.52	2.20124	2.58371	3.01127
39.54	2.24484	2.57101	3.02761
39.56	2.20236	2.56711	3.00338
39.58	2.22807	2.59543	3.01282
39.6	2.23143	2.61204	3.01577
39.62	2.19118	2.60618	3.04535
39.64	2.20683	2.5925	3.01915
39.66	2.22472	2.6306	3.02831
39.68	2.16994	2.5886	3.01535
39.7	2.2728	2.58762	3.02761
39.72	2.2482	2.62181	3.04831
39.74	2.22248	2.65209	3.04732
39.76	2.24149	2.64037	3.04831
39.78	2.21019	2.61204	3.05127
39.8	2.19789	2.61204	3.03451
39.82	2.2046	2.60325	3.05324
39.84	2.2728	2.61106	3.05521
39.86	2.20795	2.61106	3.02563
39.88	2.24261	2.62669	3.04239
39.9	2.24932	2.63548	3.06704
39.92	2.24261	2.6052	3.04141
39.94	2.21913	2.63255	3.05423
39.96	2.25714	2.61692	3.05718
39.98	2.24708	2.61399	3.05028
40	2.25379	2.62962	3.07592
40.02	2.24932	2.63255	3.03648
40.04	2.25155	2.66479	3.06014
40.06	2.2605	2.65502	3.05718
40.08	2.18335	2.64134	3.05915
40.1	2.23366	2.69995	3.07887
40.12	2.22919	2.70581	3.05718
40.14	2.28957	2.66869	3.08972
40.16	2.2359	2.65697	3.08577
40.18	2.23925	2.67748	3.06803
40.2	2.24932	2.67455	3.09465
40.22	2.21242	2.69311	3.05225
40.24	2.23925	2.69995	3.06901
40.26	2.25491	2.69995	3.05521
40.28	2.21689	2.69995	3.10254
40.3	2.26161	2.67162	3.07
40.32	2.27056	2.66186	3.0769
40.34	2.31081	2.65306	3.07
40.36	2.26273	2.698	3.07986
40.38	2.26944	2.68921	3.07
40.4	2.30186	2.69507	3.09169
40.42	2.25491	2.68139	3.10746
40.44	2.27839	2.66869	3.09169
40.46	2.25714	2.68921	3.08085
40.48	2.30857	2.69116	3.08085
40.5	2.26944	2.68237	3.08577
40.52	2.26497	2.69702	3.08479
40.54	2.27503	2.73121	3.08479
40.56	2.26832	2.72046	3.08577
40.58	2.31193	2.73902	3.08282
40.6	2.27056	2.71753	3.11338
40.62	2.34994	2.68921	3.10648
40.64	2.30298	2.68921	3.10451
40.66	2.34435	2.70581	3.10056
40.68	2.30857	2.7107	3.12225
40.7	2.33317	2.70777	3.12423
40.72	2.33093	2.70874	3.12028
40.74	2.33652	2.71656	3.09465
40.76	2.30634	2.72535	3.11338
40.78	2.31416	2.72926	3.11831
40.8	2.30186	2.73512	3.09761
40.82	2.32758	2.73219	3.10352
40.84	2.32758	2.7273	3.11437
40.86	2.34547	2.71753	3.14
40.88	2.30745	2.7107	3.09662
40.9	2.34211	2.74	3.09465
40.92	2.33429	2.71167	3.11634
40.94	2.31863	2.71558	3.10352
40.96	2.30298	2.73023	3.09662
40.98	2.31528	2.73414	3.12028
41	2.3041	2.71167	3.12423
41.02	2.31528	2.68237	3.08972
41.04	2.36	2.68042	3.10845
41.06	2.29292	2.69995	3.11831
41.08	2.28845	2.68335	3.12718
41.1	2.31081	2.70093	3.0838
41.12	2.28957	2.69018	3.12028
41.14	2.30969	2.72046	3.10648
41.16	2.28957	2.71753	3.10746
41.18	2.2728	2.71753	3.08479
41.2	2.27727	2.69018	3.11141
41.22	2.29068	2.70581	3.10352
41.24	2.29068	2.66869	3.07099
41.26	2.25043	2.6853	3.10254
41.28	2.26497	2.70386	3.08873
41.3	2.30522	2.67358	3.08183
41.32	2.28621	2.66283	3.10451
41.34	2.29404	2.66283	3.10352
41.36	2.26609	2.70874	3.08479
41.38	2.30075	2.66576	3.10254
41.4	2.29627	2.69897	3.07394
41.42	2.22472	2.65404	3.05718
41.44	2.31975	2.67944	3.09366
41.46	2.25155	2.67748	3.0562
41.48	2.33988	2.69897	3.06803
41.5	2.3164	2.68237	3.03451
41.52	2.28398	2.64525	3.0769
41.54	2.2605	2.65697	3.03451
41.56	2.23702	2.63939	3.03155
41.58	2.21689	2.66869	3.02662
41.6	2.25491	2.65404	3.03155
41.62	2.26609	2.64525	3.06211
41.64	2.26385	2.64232	3.04732
41.66	2.23478	2.61497	3.04437
41.68	2.24708	2.64427	3.05423
41.7	2.26385	2.61985	3.02958
41.72	2.30745	2.63255	3.00986
41.74	2.22919	2.65209	3.04535
41.76	2.22919	2.62669	3.00789
41.78	2.22472	2.61009	3.02268
41.8	2.24149	2.6433	3.00394
41.82	2.22025	2.62767	3.01873
41.84	2.19901	2.62767	3.0069
41.86	2.26385	2.63841	3.00592
41.88	2.2482	2.63255	2.99507
41.9	2.22472	2.62278	3.00394
41.92	2.23366	2.6179	3.00099
41.94	2.23925	2.63255	2.99606
41.96	2.24261	2.60325	2.98423
41.98	2.21578	2.58957	2.99014
42	2.21913	2.59543	3.0069
42.02	2.24149	2.58957	3.0069
42.04	2.24149	2.59836	2.97535
42.06	2.21801	2.58469	3.00789
42.08	2.22025	2.60325	3.00493
42.1	2.25043	2.58762	2.96845
42.12	2.2046	2.58078	2.99704
42.14	2.21466	2.51436	3
42.16	2.16994	2.54073	3.00197
42.18	2.17106	2.54952	2.97338
42.2	2.23814	2.55636	2.96352
42.22	2.23478	2.55832	2.99211
42.24	2.22696	2.57687	2.95465
42.26	2.17441	2.56613	2.95563
42.28	2.20571	2.56125	3
42.3	2.25938	2.58078	2.97042
42.32	2.22919	2.54855	2.91915
42.34	2.18783	2.51143	2.96056
42.36	2.2113	2.52999	2.95169
42.38	2.26385	2.51827	2.96549
42.4	2.21578	2.52803	2.9507
42.42	2.17553	2.54659	2.95761
42.44	2.19789	2.52706	2.93197
42.46	2.19453	2.52803	2.92113
42.48	2.19901	2.51338	2.94775
42.5	2.22807	2.54366	2.93197
42.52	2.24484	2.5632	2.9369
42.54	2.19453	2.57004	2.94183
42.56	2.1923	2.54366	2.94577
42.58	2.18783	2.55636	2.92408
42.6	2.13975	2.55929	2.94085
42.62	2.17553	2.54464	2.93099
42.64	2.15988	2.54659	2.91915
42.66	2.13863	2.50654	2.91225
42.68	2.20571	2.55832	2.93887
42.7	2.19342	2.5251	2.90831
42.72	2.13975	2.5212	2.93099
42.74	2.16323	2.52803	2.90141
42.76	2.16211	2.48603	2.93
42.78	2.15317	2.47822	2.92408
42.8	2.15093	2.5212	2.91127
42.82	2.16882	2.49678	2.91028
42.84	2.14981	2.52022	2.91127
42.86	2.13975	2.50459	2.89944
42.88	2.12634	2.4831	2.91521
42.9	2.15988	2.51631	2.88563
42.92	2.14981	2.52315	2.92113
42.94	2.21689	2.50361	2.90831
42.96	2.21689	2.52022	2.89746
42.98	2.18	2.53683	2.92803
43	2.16323	2.48505	2.91718
43.02	2.14422	2.47333	2.88563
43.04	2.16099	2.51143	2.89056
43.06	2.15429	2.51534	2.91521
43.08	2.18894	2.49092	2.89254
43.1	2.15876	2.46552	2.8807
43.12	2.18671	2.44598	2.87183
43.14	2.13193	2.46943	2.89944
43.16	2.11739	2.4831	2.89845
43.18	2.12969	2.49873	2.87775
43.2	2.15317	2.49482	2.86887
43.22	2.11963	2.48603	2.89549
43.24	2.13081	2.47724	2.86296
43.26	2.10957	2.4665	2.87282
43.28	2.14087	2.48115	2.8807
43.3	2.16994	2.48505	2.86197
43.32	2.08944	2.4577	2.86099
43.34	2.11068	2.45868	2.88465
43.36	2.10957	2.47138	2.86197
43.38	2.10174	2.49775	2.85803
43.4	2.07714	2.48115	2.87577
43.42	2.10174	2.52217	2.86
43.44	2.1364	2.48115	2.8738
43.46	2.1364	2.43915	2.87479
43.48	2.15652	2.40984	2.86986
43.5	2.1118	2.48505	2.88958
43.52	2.12745	2.4538	2.86
43.54	2.13528	2.4538	2.87282
43.56	2.11404	2.45575	2.87873
43.58	2.08385	2.49092	2.88465
43.6	2.07491	2.45282	2.88662
43.62	2.08944	2.46454	2.87085
43.64	2.12969	2.47236	2.88465
43.66	2.10398	2.48017	2.85901
43.68	2.07043	2.47236	2.85507
43.7	2.10957	2.43524	2.87479
43.72	2.07938	2.45282	2.85014
43.74	2.06596	2.44696	2.85803
43.76	2.07714	2.45673	2.87577
43.78	2.1241	2.44598	2.87479
43.8	2.09839	2.44891	2.86986
43.82	2.11516	2.45282	2.85507
43.84	2.0928	2.42547	2.87183
43.86	2.07491	2.43133	2.88366
43.88	2.10398	2.44305	2.88662
43.9	2.07938	2.40886	2.87282
43.92	2.09727	2.43621	2.84423
43.94	2.11739	2.44598	2.84521
43.96	2.09727	2.44598	2.86099
43.98	2.06484	2.42547	2.85704
44	2.08273	2.44501	2.85014
44.02	2.09056	2.42938	2.85113
44.04	2.1487	2.43133	2.84127
44.06	2.0872	2.43231	2.86986
44.08	2.10957	2.44501	2.85803
44.1	2.07602	2.41961	2.83634
44.12	2.13193	2.42059	2.84324
44.14	2.07491	2.42059	2.86197
44.16	2.0928	2.42938	2.83831
44.18	2.04025	2.44696	2.85606
44.2	2.04025	2.45575	2.85014
44.22	2.07714	2.43035	2.86394
44.24	2.06261	2.42059	2.83141
44.26	2.04696	2.4284	2.86887
44.28	2.0559	2.40398	2.8669
44.3	2.07155	2.42352	2.84521
44.32	2.05031	2.41082	2.85901
44.34	2.04025	2.43426	2.85113
44.36	2.05814	2.46161	2.8669
44.38	2.07938	2.45966	2.8669
44.4	2.04919	2.44891	2.83732
44.42	2.04025	2.41668	2.86
44.44	2.05925	2.42352	2.83732
44.46	2.05478	2.42059	2.83239
44.48	2.06149	2.42742	2.86099
44.5	2.05925	2.39519	2.85113
44.52	2.06149	2.403	2.86394
44.54	2.03578	2.38835	2.86296
44.56	2.07155	2.41863	2.86296
44.58	2.07379	2.41766	2.83042
44.6	2.01453	2.38054	2.83732
44.62	2.04807	2.40789	2.83239
44.64	2.07714	2.41863	2.83535
44.66	2.05478	2.41082	2.86296
44.68	2.0682	2.4157	2.84028
44.7	2.03354	2.40984	2.8462
44.72	2.01453	2.42449	2.86197
44.74	2.02236	2.43035	2.83042
44.76	2.07379	2.42938	2.83831
44.78	2.0436	2.41668	2.84915
44.8	2.04584	2.41961	2.85704
44.82	2.02348	2.40691	2.86394
44.84	2.00112	2.41668	2.84028
44.86	2.06373	2.41766	2.85014
44.88	2.02012	2.38542	2.86592
44.9	1.99776	2.38542	2.83239
44.92	2.05702	2.38249	2.8531
44.94	2.05814	2.39128	2.84225
44.96	2.05366	2.42254	2.85901
44.98	2.03801	2.39812	2.85408
45	2.07938	2.38347	2.85606
45.02	2.06932	2.37077	2.85803
45.04	2.05255	2.38347	2.85113
45.06	2.06149	2.40203	2.86099
45.08	2.04584	2.40398	2.8669
45.1	2.02907	2.41668	2.8393
45.12	2.04472	2.4284	2.85211
45.14	2.03019	2.39031	2.8531
45.16	2.04472	2.39031	2.85606
45.18	2.03242	2.37761	2.84127
45.2	2.05255	2.38933	2.84718
45.22	2.02124	2.41473	2.85113
45.24	2.0246	2.41082	2.85606
45.26	2.0313	2.39324	2.84423
45.28	2.03466	2.3991	2.84718
45.3	2.04696	2.39226	2.85014
45.32	2.03242	2.39324	2.8531
45.34	2.02236	2.39617	2.86099
45.36	2.04696	2.3737	2.85113
45.38	2.01677	2.38835	2.87183
45.4	2.00112	2.37956	2.87577
45.42	2.0123	2.39324	2.84127
45.44	2.03578	2.42156	2.87282
45.46	2.05478	2.39714	2.85901
45.48	2.0436	2.40886	2.85606
45.5	2.01677	2.40789	2.85606
45.52	2.04025	2.40789	2.87775
45.54	2.02124	2.36491	2.87775
45.56	2.03242	2.39031	2.86592
45.58	2.03913	2.40593	2.88662
45.6	2.05031	2.38835	2.87282
45.62	2.03689	2.37175	2.85901
45.64	2.01453	2.41473	2.87775
45.66	2.04137	2.39714	2.88268
45.68	2.00559	2.40398	2.85408
45.7	2.02124	2.36002	2.8669
45.72	2.0313	2.37175	2.86493
45.74	2.02907	2.36686	2.8738
45.76	2.01901	2.41375	2.87775
45.78	2.00559	2.41473	2.86197
45.8	2.02795	2.39812	2.86099
45.82	2.03578	2.39812	2.87577
45.84	1.99553	2.39128	2.88366
45.86	2.03354	2.38249	2.87972
45.88	2.02124	2.39324	2.89155
45.9	2.03578	2.39031	2.88662
45.92	2.04807	2.40105	2.89254
45.94	2.04025	2.41277	2.86592
45.96	2.01342	2.42254	2.87183
45.98	2.05031	2.403	2.90634
46	2.03801	2.40105	2.89746
46.02	2.05478	2.41277	2.90141
46.04	1.9877	2.37272	2.89056
46.06	2.00112	2.37468	2.90535
46.08	2.00559	2.3991	2.87183
46.1	2.02571	2.38054	2.89254
46.12	2.01342	2.3864	2.86296
46.14	2.00559	2.40105	2.89549
46.16	2.01901	2.40007	2.88563
46.18	2.00335	2.38542	2.90634
46.2	2.02348	2.38737	2.89944
46.22	2	2.38444	2.87183
46.24	2.00335	2.40105	2.88563
46.26	2.02348	2.39714	2.88761
46.28	2.01789	2.39128	2.90239
46.3	2.00447	2.38444	2.87479
46.32	1.98422	2.40496	2.90338
46.34	1.99876	2.41179	2.90437
46.36	2.04683	2.39714	2.87577
46.38	2.04907	2.38542	2.90042
46.4	2.05578	2.38933	2.87676
46.42	2.03901	2.41082	2.88662
46.44	1.99988	2.40886	2.89451
46.46	2.00435	2.39617	2.87577
46.48	2.04012	2.42156	2.8738
46.5	2.00323	2.40789	2.89056
46.52	2.03118	2.38444	2.91028
46.54	2.03453	2.3991	2.88366
46.56	2.00658	2.40105	2.91127
46.58	2.01329	2.41277	2.91127
46.6	2.00994	2.40593	2.89155
46.62	2.00882	2.43231	2.87676
46.64	2.04348	2.3991	2.88859
46.66	2.05689	2.42449	2.89549
46.68	2.04571	2.43133	2.89549
46.7	2.03342	2.42352	2.91423
46.72	2.05801	2.42742	2.92014
46.74	2.03118	2.41473	2.92408
46.76	2.05242	2.40886	2.89944
46.78	2.05913	2.43035	2.90634
46.8	2.02783	2.41473	2.89746
46.82	2.06696	2.42059	2.92408
46.84	2.05466	2.43231	2.90042
46.86	2.06248	2.40691	2.90634
46.88	2.08484	2.42645	2.89746
46.9	2.06919	2.42938	2.89254
46.92	2.03006	2.4284	2.92408
46.94	2.03006	2.43133	2.92803
46.96	2.04348	2.42352	2.91127
46.98	2.02012	2.41863	2.92606
47	2.01789	2.45282	2.9093
47.02	2.0872	2.45477	2.89549
47.04	2.0872	2.44305	2.89746
47.06	2.0872	2.42059	2.88465
47.08	2.08497	2.41766	2.90239
47.1	2.05143	2.41277	2.90042
47.12	2.08609	2.42645	2.9162
47.14	2.06037	2.44598	2.89352
47.16	2.05814	2.44696	2.90437
47.18	2.05031	2.43035	2.90437
47.2	2.07056	2.43915	2.91056
47.22	2.03366	2.41766	2.92845
47.24	2.04932	2.44696	2.91225
47.26	2.0359	2.44989	2.90775
47.28	2.05379	2.43817	2.90775
47.3	2.05267	2.41179	2.89141
47.32	2.04596	2.43621	2.91465
47.34	2.05714	2.43328	2.92944
47.36	2.07503	2.40691	2.91958
47.38	2.03379	2.42547	2.89676
47.4	2.04944	2.43915	2.92042
47.42	2.05503	2.44696	2.89493
47.44	2.01255	2.41277	2.89479
47.46	2.02938	2.4284	2.89845
47.48	2.0228	2.44598	2.87197
47.5	2.02727	2.40496	2.87592
47.52	2.0182	2.40984	2.90465
47.54	2.03161	2.41961	2.89972
47.56	2.0336	2.40984	2.88859
47.58	2.03025	2.41863	2.88183
47.6	2.03025	2.40496	2.87296
47.62	2.03578	2.41277	2.88479
47.64	2.03466	2.41766	2.87887
47.66	2.03602	2.39128	2.8838
47.68	2.04472	2.41082	2.87
47.7	2.04696	2.40496	2.87986
47.72	2.04248	2.40593	2.85127
47.74	2.01342	2.39031	2.88479
47.76	2.01565	2.38249	2.86113
47.78	2.00559	2.39714	2.87887
47.8	2.02919	2.38835	2.85028
47.82	2.00335	2.38054	2.85718
47.84	2.0246	2.37956	2.87
47.86	1.99665	2.3737	2.8562
47.88	1.99106	2.38737	2.87197
47.9	1.97988	2.37956	2.88479
47.92	2.02124	2.37663	2.84324
47.94	1.99665	2.37956	2.83831
47.96	2.00559	2.3991	2.8393
47.98	1.98099	2.40105	2.85507
48	2.01118	2.37175	2.86394
48.02	1.98435	2.37175	2.83437
48.04	2.01342	2.36002	2.85901
48.06	1.98994	2.33365	2.83634
48.08	1.98099	2.32877	2.85606
48.1	1.96534	2.34049	2.86493
48.12	1.96981	2.36979	2.84718
48.14	1.96311	2.37663	2.85507
48.16	1.99217	2.36198	2.83732
48.18	1.96534	2.33853	2.82944
48.2	1.96087	2.35026	2.84718
48.22	1.95304	2.3483	2.82648
48.24	1.97205	2.36295	2.82254
48.26	1.97429	2.37175	2.83535
48.28	1.98211	2.33853	2.84521
48.3	1.97093	2.34049	2.85211
48.32	1.95193	2.3317	2.82845
48.34	1.9754	2.34049	2.82549
48.36	1.95863	2.35612	2.82845
48.38	1.95863	2.33853	2.81761
48.4	1.95081	2.32877	2.84521
48.42	1.93851	2.32974	2.82352
48.44	1.9441	2.33267	2.83239
48.46	1.94075	2.31314	2.83239
48.48	1.93739	2.30435	2.81859
48.5	1.93739	2.33951	2.82155
48.52	1.92286	2.34537	2.82155
48.54	1.94298	2.33951	2.81465
48.56	1.92733	2.32291	2.80676
48.58	1.94075	2.319	2.84127
48.6	1.93851	2.32095	2.83239
48.62	1.93739	2.31705	2.82549
48.64	1.95528	2.32877	2.81761
48.66	1.91727	2.31118	2.80676
48.68	1.95416	2.31802	2.79986
48.7	1.91503	2.33951	2.79789
48.72	1.9128	2.31802	2.80282
48.74	1.92509	2.31021	2.80183
48.76	1.93292	2.29751	2.79986
48.78	1.93739	2.29653	2.78606
48.8	1.92286	2.2936	2.7831
48.82	1.93292	2.30728	2.81366
48.84	1.92845	2.30923	2.82451
48.86	1.89938	2.31607	2.79986
48.88	1.93516	2.28286	2.78704
48.9	1.89714	2.27602	2.78408
48.92	1.9072	2.29653	2.78113
48.94	1.89379	2.3063	2.79296
48.96	1.92845	2.30337	2.79493
48.98	1.89938	2.29653	2.7762
49	1.91391	2.28481	2.78211
49.02	1.89043	2.30142	2.77521
49.04	1.89714	2.31216	2.76634
49.06	1.89602	2.31216	2.78408
49.08	1.9072	2.31705	2.77028
49.1	1.9195	2.31705	2.77225
49.12	1.87814	2.28774	2.7969
49.14	1.8882	2.28969	2.79887
49.16	1.89938	2.30044	2.7831
49.18	1.90385	2.31314	2.76634
49.2	1.91056	2.31411	2.76535
49.22	1.87478	2.319	2.78211
49.24	1.91168	2.30923	2.7969
49.26	1.89491	2.28188	2.78113
49.28	1.89826	2.28579	2.79296
49.3	1.91839	2.27211	2.78507
49.32	1.89379	2.26527	2.7762
49.34	1.8759	2.25844	2.77817
49.36	1.90944	2.28676	2.78408
49.38	1.9072	2.29849	2.7762
49.4	1.90832	2.2936	2.77817
49.42	1.87255	2.31118	2.78704
49.44	1.90609	2.30435	2.7762
49.46	1.91168	2.26723	2.75549
49.48	1.8759	2.25746	2.75352
49.5	1.87031	2.25941	2.74662
49.52	1.88373	2.26234	2.74563
49.54	1.86807	2.26332	2.77718
49.56	1.8759	2.26137	2.78113
49.58	1.88596	2.26234	2.76437
49.6	1.89267	2.2809	2.76732
49.62	1.86584	2.27797	2.77225
49.64	1.87143	2.26918	2.76831
49.66	1.90497	2.26625	2.76141
49.68	1.88373	2.26332	2.75352
49.7	1.89938	2.27602	2.77028
49.72	1.89379	2.277	2.7831
49.74	1.87702	2.27309	2.7762
49.76	1.86472	2.26918	2.77521
49.78	1.88708	2.26527	2.77127
49.8	1.89714	2.26039	2.77817
49.82	1.9005	2.26821	2.78014
49.84	1.88596	2.27993	2.76732
49.86	1.87478	2.28481	2.76831
49.88	1.88484	2.26527	2.77915
49.9	1.88149	2.25551	2.76634
49.92	1.86807	2.24965	2.75254
49.94	1.86472	2.25648	2.76338
49.96	1.86919	2.26137	2.77127
49.98	1.87031	2.25355	2.77028
50	1.87478	2.24769	2.75746
50.02	1.85913	2.24281	2.75352
50.04	1.89379	2.26234	2.76732
50.06	1.87143	2.27211	2.75746
50.08	1.87702	2.26918	2.76239
50.1	1.89043	2.28188	2.75944
50.12	1.88149	2.26234	2.74268
50.14	1.85801	2.25258	2.74662
50.16	1.86807	2.25941	2.75746
50.18	1.86807	2.24769	2.76338
50.2	1.85242	2.25941	2.76338
50.22	1.86248	2.24379	2.74268
50.24	1.86807	2.24769	2.7338
50.26	1.8882	2.26332	2.73577
50.28	1.87925	2.26918	2.73775
50.3	1.87814	2.26039	2.75549
50.32	1.84683	2.23304	2.73479
50.34	1.88373	2.24379	2.71901
50.36	1.84795	2.26821	2.75451
50.38	1.85801	2.25355	2.76831
50.4	1.86696	2.24574	2.75549
50.42	1.86807	2.25355	2.74563
50.44	1.89491	2.24281	2.75155
50.46	1.89155	2.25453	2.75352
50.48	1.87031	2.24281	2.73282
50.5	1.8636	2.23792	2.74662
50.52	1.86696	2.25062	2.76535
50.54	1.86919	2.24574	2.75549
50.56	1.87255	2.24476	2.74563
50.58	1.85578	2.2389	2.75549
50.6	1.83789	2.24379	2.76535
50.62	1.85242	2.25551	2.74859
50.64	1.8446	2.23011	2.74563
50.66	1.84795	2.22327	2.75254
50.68	1.86807	2.23988	2.76338
50.7	1.84124	2.24379	2.77225
50.72	1.82112	2.23011	2.76338
50.74	1.84907	2.23988	2.75845
50.76	1.8636	2.23597	2.74563
50.78	1.8636	2.22913	2.75056
50.8	1.86696	2.25551	2.75845
50.82	1.85689	2.25258	2.74859
50.84	1.8636	2.22523	2.7407
50.86	1.87143	2.2223	2.73183
50.88	1.84348	2.22718	2.75254
50.9	1.84236	2.23597	2.75451
50.92	1.84571	2.23206	2.73085
50.94	1.82112	2.23206	2.7269
50.96	1.82335	2.24965	2.7269
50.98	1.84012	2.23402	2.73183
51	1.84571	2.22327	2.73775
51.02	1.83453	2.24085	2.73676
51.04	1.83677	2.24085	2.7338
51.06	1.83453	2.23011	2.73183
51.08	1.82447	2.22132	2.72493
51.1	1.83453	2.21643	2.71803
51.12	1.84571	2.21155	2.7338
51.14	1.84795	2.21448	2.75451
51.16	1.84012	2.22327	2.73972
51.18	1.8446	2.23011	2.73676
51.2	1.83789	2.22132	2.74169
51.22	1.8323	2.21155	2.72
51.24	1.84795	2.21057	2.72
51.26	1.84571	2.2096	2.71606
51.28	1.84907	2.21937	2.72099
51.3	1.82671	2.21839	2.72296
51.32	1.80994	2.21546	2.71704
51.34	1.8446	2.2223	2.72394
51.36	1.84236	2.21839	2.74268
51.38	1.82783	2.21155	2.75648
51.4	1.82	2.21643	2.73282
51.42	1.80658	2.22718	2.72
51.44	1.80658	2.23597	2.72493
51.46	1.81106	2.22327	2.71704
51.48	1.80994	2.2096	2.71901
51.5	1.81665	2.21155	2.74366
51.52	1.82671	2.19788	2.74859
51.54	1.81888	2.19495	2.72789
51.56	1.81776	2.21741	2.72592
51.58	1.80882	2.2135	2.73775
51.6	1.80882	2.21448	2.73873
51.62	1.82224	2.22034	2.72296
51.64	1.84236	2.19885	2.71704
51.66	1.86472	2.18908	2.72197
51.68	1.85913	2.20276	2.72394
51.7	1.82783	2.21839	2.72493
51.72	1.80994	2.21937	2.72493
51.74	1.82335	2.2096	2.72986
51.76	1.82783	2.20374	2.71606
51.78	1.82335	2.21937	2.72197
51.8	1.81888	2.23011	2.73873
51.82	1.80994	2.2223	2.72197
51.84	1.81329	2.2135	2.72493
51.86	1.80323	2.20862	2.72887
51.88	1.81776	2.21448	2.72887
51.9	1.8446	2.20862	2.71803
51.92	1.82224	2.20471	2.71408
51.94	1.81106	2.19983	2.73183
51.96	1.82	2.19983	2.72099
51.98	1.83006	2.2096	2.71606
52	1.83118	2.20764	2.72
52.02	1.80099	2.21448	2.73676
52.04	1.79093	2.20569	2.74366
52.06	1.80323	2.21643	2.72296
52.08	1.81329	2.22523	2.72
52.1	1.81106	2.21937	2.73676
52.12	1.80994	2.20667	2.74169
52.14	1.82894	2.19299	2.73479
52.16	1.82447	2.20667	2.72
52.18	1.82112	2.21839	2.70324
52.2	1.81665	2.21546	2.72
52.22	1.80547	2.20471	2.73873
52.24	1.80658	2.19592	2.72986
52.26	1.83118	2.19006	2.73775
52.28	1.84124	2.20374	2.72296
52.3	1.81888	2.19788	2.73085
52.32	1.81441	2.19201	2.72099
52.34	1.8323	2.20764	2.70718
52.36	1.83677	2.21448	2.72887
52.38	1.81553	2.2223	2.7407
52.4	1.8077	2.20178	2.72296
52.42	1.81776	2.19495	2.72099
52.44	1.82224	2.19983	2.72887
52.46	1.82	2.19885	2.72197
52.48	1.81106	2.1969	2.72394
52.5	1.80211	2.19495	2.71113
52.52	1.82	2.19201	2.7131
52.54	1.81106	2.19495	2.71408
52.56	1.79988	2.19201	2.69437
52.58	1.79988	2.1969	2.71606
52.6	1.80658	2.19885	2.71606
52.62	1.8077	2.19983	2.73085
52.64	1.80099	2.19983	2.73577
52.66	1.81106	2.19397	2.72197
52.68	1.81665	2.19104	2.72197
52.7	1.80882	2.20862	2.72099
52.72	1.80211	2.20667	2.72296
52.74	1.79988	2.19201	2.71606
52.76	1.80882	2.19495	2.72394
52.78	1.78646	2.20081	2.71901
52.8	1.78422	2.20862	2.71704
52.82	1.80547	2.19299	2.73972
52.84	1.80211	2.19299	2.72592
52.86	1.80099	2.19397	2.70915
52.88	1.7954	2.18811	2.72197
52.9	1.79988	2.18322	2.73972
52.92	1.81665	2.20178	2.73577
52.94	1.81776	2.20178	2.73282
52.96	1.79429	2.18811	2.74465
52.98	1.80435	2.18322	2.73282
53	1.80658	2.19885	2.72592
53.02	1.83118	2.20374	2.72592
53.04	1.82894	2.19006	2.74169
53.06	1.78981	2.19201	2.7407
53.08	1.79205	2.19788	2.72
53.1	1.80435	2.21057	2.72887
53.12	1.78981	2.20569	2.73676
53.14	1.79652	2.19006	2.72394
53.16	1.81217	2.19299	2.71704
53.18	1.82671	2.19104	2.72099
53.2	1.81106	2.19495	2.71901
53.22	1.80658	2.19201	2.71113
53.24	1.82559	2.18127	2.71507
53.26	1.83453	2.19006	2.73577
53.28	1.81329	2.20374	2.73183
53.3	1.78758	2.19495	2.71606
53.32	1.79205	2.19788	2.71901
53.34	1.78422	2.20862	2.71113
53.36	1.79317	2.18811	2.70324
53.38	1.81665	2.17932	2.72099
53.4	1.78311	2.16759	2.7269
53.42	1.78087	2.18908	2.6993
53.44	1.80211	2.20081	2.71014
53.46	1.79429	2.2096	2.72394
53.48	1.78646	2.19495	2.72
53.5	1.79988	2.19983	2.71211
53.52	1.79205	2.19397	2.71901
53.54	1.79988	2.17443	2.7131
53.56	1.80099	2.1715	2.71408
53.58	1.77975	2.18518	2.7338
53.6	1.77863	2.19299	2.73873
53.62	1.79317	2.19299	2.71803
53.64	1.79093	2.19104	2.69437
53.66	1.80547	2.18713	2.71507
53.68	1.80882	2.19299	2.72
53.7	1.79205	2.18615	2.72394
53.72	1.7954	2.18322	2.71803
53.74	1.79317	2.1842	2.72789
53.76	1.80882	2.16955	2.71901
53.78	1.8077	2.1842	2.72493
53.8	1.77752	2.19006	2.72197
53.82	1.77416	2.20667	2.73085
53.84	1.78087	2.20471	2.7062
53.86	1.79764	2.19201	2.70127
53.88	1.80211	2.1715	2.71014
53.9	1.79317	2.1842	2.70817
53.92	1.78422	2.19397	2.69732
53.94	1.80435	2.19397	2.71901
53.96	1.79429	2.1842	2.72493
53.98	1.77863	2.1842	2.71606
54	1.79764	2.17736	2.71507
54.02	1.77863	2.19495	2.70718
54.04	1.78199	2.20471	2.71113
54.06	1.79429	2.19299	2.72592
54.08	1.79988	2.18908	2.73183
54.1	1.81665	2.19495	2.71113
54.12	1.81665	2.1842	2.70127
54.14	1.81217	2.18225	2.70028
54.16	1.80882	2.18322	2.70028
54.18	1.79093	2.19104	2.7062
54.2	1.77416	2.19104	2.71211
54.22	1.78311	2.18518	2.70423
54.24	1.77975	2.18615	2.73183
54.26	1.7887	2.17932	2.71606
54.28	1.79764	2.1842	2.71014
54.3	1.79317	2.20569	2.71408
54.32	1.7887	2.18322	2.71901
54.34	1.79093	2.16271	2.71211
54.36	1.79652	2.1715	2.73183
54.38	1.8077	2.17443	2.72986
54.4	1.79988	2.17541	2.72394
54.42	1.77863	2.19006	2.71113
54.44	1.78534	2.18029	2.70521
54.46	1.78422	2.19006	2.70225
54.48	1.79876	2.21546	2.70028
54.5	1.8077	2.20569	2.71113
54.52	1.78534	2.19104	2.7062
54.54	1.77863	2.20276	2.72
54.56	1.78758	2.19104	2.7062
54.58	1.80211	2.18225	2.7131
54.6	1.79652	2.19397	2.70423
54.62	1.7887	2.18029	2.71408
54.64	1.78422	2.20178	2.7062
54.66	1.78981	2.20374	2.70817
54.68	1.77193	2.18127	2.72
54.7	1.77193	2.19495	2.73676
54.72	1.79093	2.19201	2.73282
54.74	1.80211	2.19104	2.71507
54.76	1.81553	2.19299	2.71803
54.78	1.80211	2.18811	2.72493
54.8	1.79876	2.18029	2.72099
54.82	1.82335	2.18811	2.71408
54.84	1.81665	2.18225	2.71014
54.86	1.80323	2.19983	2.69732
54.88	1.78311	2.18127	2.70817
54.9	1.78534	2.18225	2.7131
54.92	1.81106	2.19592	2.70521
54.94	1.79317	2.18908	2.68944
54.96	1.78981	2.18908	2.70718
54.98	1.79876	2.17736	2.72
55	1.81329	2.18225	2.7269
55.02	1.8077	2.18811	2.71704
55.04	1.79764	2.1842	2.70423
55.06	1.77416	2.19006	2.71014
55.08	1.78758	2.17248	2.73282
55.1	1.78981	2.18029	2.74366
55.12	1.80099	2.19201	2.72887
55.14	1.80099	2.20276	2.7062
55.16	1.79205	2.21057	2.70423
55.18	1.80211	2.18615	2.70718
55.2	1.79764	2.18225	2.70423
55.22	1.7954	2.18811	2.70817
55.24	1.80099	2.17346	2.73972
55.26	1.79652	2.18322	2.74662
55.28	1.7518	2.20081	2.71704
55.3	1.75516	2.19592	2.70521
55.32	1.76857	2.17346	2.71211
55.34	1.80211	2.17248	2.70915
55.36	1.82	2.18127	2.72394
55.38	1.77752	2.19788	2.72493
55.4	1.78087	2.18713	2.70423
55.42	1.78534	2.20276	2.69239
55.44	1.77975	2.19983	2.70718
55.46	1.79764	2.16759	2.70718
55.48	1.7954	2.17443	2.72493
55.5	1.82112	2.18225	2.71211
55.52	1.80547	2.17639	2.69338
55.54	1.78534	2.18615	2.70127
55.56	1.80882	2.18615	2.72099
55.58	1.79876	2.18811	2.71606
55.6	1.78311	2.18225	2.69831
55.62	1.78758	2.19592	2.69634
55.64	1.79429	2.17736	2.72296
55.66	1.79205	2.16369	2.6993
55.68	1.79876	2.17053	2.69634
55.7	1.80099	2.18029	2.70718
55.72	1.78534	2.18127	2.71408
55.74	1.77863	2.17932	2.72296
55.76	1.77528	2.1715	2.70028
55.78	1.78758	2.19006	2.6993
55.8	1.80994	2.18518	2.69732
55.82	1.82112	2.19201	2.70521
55.84	1.79429	2.17248	2.71113
55.86	1.78422	2.17248	2.7062
55.88	1.78087	2.19006	2.69831
55.9	1.78087	2.18713	2.71014
55.92	1.81106	2.19299	2.7062
55.94	1.81441	2.20374	2.69831
55.96	1.79988	2.19104	2.70127
55.98	1.80547	2.19495	2.71408
56	1.79652	2.19299	2.70225
56.02	1.7954	2.16955	2.69437
56.04	1.79429	2.1715	2.70423
56.06	1.78534	2.17932	2.70127
56.08	1.78981	2.18615	2.69141
56.1	1.77863	2.18322	2.71704
56.12	1.79205	2.17834	2.70423
56.14	1.78646	2.17541	2.70225
56.16	1.80099	2.16076	2.69141
56.18	1.8077	2.17346	2.71606
56.2	1.7764	2.18615	2.71014
56.22	1.7764	2.19495	2.71014
56.24	1.78758	2.1969	2.69831
56.26	1.80211	2.20276	2.70915
56.28	1.79205	2.19006	2.70127
56.3	1.79317	2.18518	2.70718
56.32	1.79317	2.17932	2.71408
56.34	1.77863	2.19397	2.72
56.36	1.78199	2.1969	2.69437
56.38	1.7887	2.19006	2.72197
56.4	1.79317	2.18029	2.72296
56.42	1.80211	2.17541	2.70423
56.44	1.80435	2.19201	2.72197
56.46	1.79876	2.19885	2.71211
56.48	1.79429	2.18811	2.70028
56.5	1.80994	2.18713	2.70521
56.52	1.79876	2.18518	2.69437
56.54	1.79429	2.19299	2.68944
56.56	1.80323	2.19983	2.70817
56.58	1.79652	2.18713	2.7131
56.6	1.7764	2.17541	2.73972
56.62	1.77975	2.16662	2.73775
56.64	1.76857	2.17053	2.71606
56.66	1.78311	2.19885	2.70718
56.68	1.80323	2.17736	2.7131
56.7	1.78534	2.18811	2.72
56.72	1.81106	2.20374	2.71704
56.74	1.79429	2.19104	2.71408
56.76	1.79652	2.18615	2.71113
56.78	1.79876	2.17932	2.71014
56.8	1.7887	2.16857	2.70521
56.82	1.79876	2.18908	2.7062
56.84	1.80435	2.19104	2.70127
56.86	1.80547	2.1842	2.72493
56.88	1.84012	2.18029	2.71803
56.9	1.7954	2.16271	2.70817
56.92	1.78199	2.17639	2.72493
56.94	1.79205	2.13731	2.70817
56.96	1.7954	2.15392	2.7131
56.98	1.79652	2.16173	2.7062
57	1.7954	2.17248	2.71211
57.02	1.78422	2.18615	2.71803
57.04	1.79429	2.17932	2.72493
57.06	1.76634	2.18713	2.71901
57.08	1.78422	2.17443	2.71014
57.1	1.81106	2.14904	2.72394
57.12	1.78646	2.16271	2.71606
57.14	1.80435	2.17834	2.71014
57.16	1.81441	2.17736	2.72296
57.18	1.81665	2.17834	2.73282
57.2	1.78087	2.1715	2.71606
57.22	1.79093	2.18518	2.71901
57.24	1.81217	2.18518	2.7338
57.26	1.80994	2.20178	2.72099
57.28	1.80658	2.18322	2.70817
57.3	1.79988	2.17834	2.71507
57.32	1.80323	2.18127	2.71113
57.34	1.8077	2.18322	2.7062
57.36	1.79988	2.18225	2.71803
57.38	1.79093	2.19397	2.71408
57.4	1.80435	2.19006	2.71704
57.42	1.81776	2.17932	2.72493
57.44	1.79988	2.1969	2.72789
57.46	1.75516	2.19104	2.73479
57.48	1.77752	2.18029	2.69732
57.5	1.79205	2.18811	2.71901
57.52	1.79988	2.19201	2.7131
57.54	1.80658	2.19006	2.74958
57.56	1.80658	2.19104	2.73282
57.58	1.81329	2.1969	2.72592
57.6	1.78534	2.17834	2.72099
57.62	1.78646	2.17736	2.69634
57.64	1.79876	2.17248	2.71901
57.66	1.77416	2.16759	2.69831
57.68	1.78758	2.1842	2.71704
57.7	1.80435	2.17932	2.71901
57.72	1.79652	2.18029	2.70915
57.74	1.80211	2.17834	2.72592
57.76	1.76857	2.19006	2.72296
57.78	1.80211	2.17932	2.70915
57.8	1.80882	2.18518	2.73085
57.82	1.79093	2.18322	2.72592
57.84	1.79093	2.19397	2.69141
57.86	1.7764	2.20374	2.69831
57.88	1.75963	2.18518	2.73972
57.9	1.79652	2.19592	2.73972
57.92	1.81665	2.19299	2.72
57.94	1.80435	2.17053	2.7062
57.96	1.80211	2.1842	2.72296
57.98	1.79652	2.1842	2.7269
58	1.81553	2.18322	2.72493
58.02	1.82224	2.2096	2.71901
58.04	1.8077	2.19299	2.74465
58.06	1.80323	2.18908	2.73085
58.08	1.80211	2.1842	2.72
58.1	1.80658	2.18908	2.70817
58.12	1.80882	2.17834	2.71014
58.14	1.79317	2.17248	2.71408
58.16	1.79988	2.1842	2.70915
58.18	1.78087	2.1715	2.71606
58.2	1.77416	2.1842	2.69042
58.22	1.78646	2.17248	2.71211
58.24	1.78199	2.18713	2.73085
58.26	1.78758	2.19397	2.73085
58.28	1.79317	2.17834	2.71704
58.3	1.80211	2.1715	2.73873
58.32	1.80994	2.18518	2.72493
58.34	1.7954	2.18225	2.70225
58.36	1.78199	2.17053	2.72197
58.38	1.77752	2.1715	2.73183
58.4	1.78087	2.16564	2.73775
58.42	1.78422	2.16271	2.73183
58.44	1.79652	2.15978	2.72592
58.46	1.80323	2.18127	2.7131
58.48	1.80323	2.16759	2.71408
58.5	1.78534	2.1715	2.71408
58.52	1.79876	2.17346	2.70225
58.54	1.79988	2.17932	2.70817
58.56	1.77416	2.19006	2.71606
58.58	1.81106	2.18713	2.72197
58.6	1.80099	2.1969	2.7131
58.62	1.7887	2.20081	2.71014
58.64	1.79429	2.21057	2.7062
58.66	1.79764	2.20764	2.69831
58.68	1.78534	2.19495	2.72394
58.7	1.78311	2.18322	2.71014
58.72	1.78758	2.20178	2.7062
58.74	1.78646	2.17248	2.71606
58.76	1.80994	2.16857	2.70423
58.78	1.78534	2.1715	2.72296
58.8	1.79652	2.17443	2.72887
58.82	1.80323	2.19201	2.7062
58.84	1.78981	2.18615	2.72394
58.86	1.80099	2.17736	2.73775
58.88	1.77528	2.16662	2.72789
58.9	1.79988	2.17932	2.72394
58.92	1.78646	2.18225	2.72789
58.94	1.78311	2.16466	2.72197
58.96	1.80099	2.17639	2.72592
58.98	1.80882	2.17248	2.72099
59	1.8077	2.17346	2.72296
59.02	1.80994	2.18225	2.71113
59.04	1.80882	2.19201	2.71803
59.06	1.8077	2.19006	2.70521
59.08	1.80547	2.18518	2.71606
59.1	1.77528	2.18518	2.73282
59.12	1.77863	2.18127	2.72099
59.14	1.80882	2.18225	2.72394
59.16	1.80435	2.1842	2.71408
59.18	1.78199	2.18225	2.73183
59.2	1.79988	2.18908	2.73282
59.22	1.78534	2.19299	2.72493
59.24	1.80323	2.19299	2.71507
59.26	1.77528	2.19592	2.72592
59.28	1.77975	2.17248	2.72986
59.3	1.78422	2.15978	2.74268
59.32	1.80882	2.18322	2.72
59.34	1.79988	2.20178	2.70817
59.36	1.7887	2.17639	2.70718
59.38	1.7954	2.1715	2.70324
59.4	1.81217	2.18029	2.69141
59.42	1.81441	2.19885	2.70225
59.44	1.79988	2.19397	2.6993
59.46	1.79317	2.17736	2.7062
59.48	1.7887	2.18127	2.72394
59.5	1.78646	2.18615	2.72296
59.52	1.79317	2.18518	2.73479
59.54	1.82	2.19104	2.72493
59.56	1.81329	2.17834	2.71704
59.58	1.7954	2.17932	2.72592
59.6	1.80658	2.17932	2.72887
59.62	1.79876	2.16759	2.7062
59.64	1.79988	2.16662	2.72493
59.66	1.80658	2.1715	2.70915
59.68	1.79093	2.1969	2.70521
59.7	1.79205	2.17248	2.7131
59.72	1.78422	2.17834	2.70521
59.74	1.81329	2.19397	2.69634
59.76	1.78534	2.17736	2.70127
59.78	1.81441	2.19104	2.71408
59.8	1.79764	2.17053	2.75056
59.82	1.78311	2.18322	2.73577
59.84	1.78311	2.1842	2.72099
59.86	1.79988	2.17932	2.7269
59.88	1.78981	2.18811	2.72
59.9	1.80882	2.2096	2.71901
59.92	1.78758	2.1969	2.72887
59.94	1.7887	2.17541	2.72
[truncated: 1,003 more rows]

## Sheet: Fig. 1e
Pt NWs	PtNi NWs	PtNiMo NWs	PtNiAu NWs
j	j	j	j
A mg-1Pt	A mg-1Pt	A mg-1Pt	A mg-1Pt
0.84	1.96	2.54	2.24
0.66	1.39	2.21	2.01
0.55	0.91	1.96	1.83

## Sheet: Fig. 1f
Pt NWs	PtNi NWs	PtNiMo NWs	PtNiAu NWs
ECSA	ECSA	ECSA	ECSA
m2 g-1	m2 g-1	m2 g-1	m2 g-1
75.5	83.8	86.7	85.7
63.59	62.85	76.7	80.7
52.2	42.4	69.5	73.4

## Sheet: Fig. 1g
	PtNi		PtNiMo		PtNiAu
ADT Cycle	Dissolution	Error bar	Dissolution	Error bar	Dissolution	Error bar
K	ngPt	ngPt	ngPt	ngPt	ngPt	ngPt
0	0	0	0	0	0	0
2	7.23333	3.05505	5.10667	3.05505	1.53333	0.68069
5	15.1667	4.50925	8.86667	1.52753	3.4	0.45826
7	23.2667	6.50641	12.5667	3.05505	5.76667	3.05505
10	36.5667	3.51188	15.7	4.58258	6.5	2
15	46.7	8	23.8	2.64575	12.0667	4.04145
20	64.9	4.58258	31.3	5.56776	15.9	3.60555

## Sheet: Fig. 1h
	PtNi		PtNiMo		PtNiAu
ADT Cycle	Dissolution mass	Error bar	Dissolution mass	Error bar	Dissolution mass	Error bar
K	ngNi	ngNi	ngNi	ngNi	ngNi	ngNi
0	0	0	0	0	0	0
2	99.5333	13.0328	32.7333	10.8565	60.7	8.01686
5	165.4	25.7115	54.8667	10.5572	104.467	16.8717
7	223.233	28.2341	74.5667	12.7347	135.233	17.935
10	254.967	21.0001	94.2333	15.7259	159.867	17.3969
15	298.8	28.1304	109.7	13.0104	173.367	14.6323
20	326.1	21.3291	125.767	17.7557	197.767	23.9721

## Sheet: Fig. 1i
PtNi Pt		PtNiMo Pt		PtNiAu Pt		PtNi Ni		PtNiMo Ni		PtNiAu Ni
Dissolution rate	Error bar	Dissolution rate	Error bar	Dissolution rate	Error bar	Dissolution rate	Error bar	Ni	Error bar	Pt	Error bar
ngPt cm-2 h-1	ngPt cm-2 h-1	ngPt cm-2 h-1	ngPt cm-2 h-1	ngPt cm-2 h-1	ngPt cm-2 h-1	ngNi cm-2 h-1	ngNi cm-2 h-1	ngNi cm-2 h-1	ngNi cm-2 h-1	ngNi cm-2 h-1	ngNi cm-2 h-1
58.8415	6.22962	28.4468	5.99189	14.4609	3.72107	302.505	19.7858	116.667	16.4709	183.457	22.2376

## Sheet: Fig 2a
Pt atom	Ni atom
EV(M)-EV(Pt/Ni)	EV(M)-EV(Pt/Ni)
0.01436	0.24713
0.08675	0.11824

[truncated: 22 more sheets: Fig. 2b, Fig.  2c, Fig. 2d, Fig.  3c, Fig. 3f, Fig. 3g, Fig. 3h, Fig. 3i, Fig. 4a, Fig. 4b, Fig. 4c, Fig.  4d, Fig. 5c, Fig. 5d, Fig. 5e, Fig. 5f, Fig. 6a, Fig. 6b, Fig. 6c, Fig. 6d …]
